# Supplementary material for: Revision of the freshwater crabs of the Johora tahanensis (Bott, 1966) species group (Crustacea, Brachyura, Potamidae), with a key to the genus
Source: Zookeys. 2020 Nov 17;994:1–34. doi: 10.3897/zookeys.994.56810 (PMC7686225; doi:10.3897/zookeys.994.56810)
Supplement: XML Treatment for Johora [file zookeys.994.56810-treatment1.xml]

<!DOCTYPE tp:taxon-treatment
  PUBLIC "-//TaxonX//DTD Taxonomic Treatment Publishing DTD v0 20100105//EN" "tax-treatment-NSO.dtd">
<tp:taxon-treatment xmlns:tp="http://www.plazi.org/taxpub"><tp:treatment-meta><kwd-group><label>Taxon classification</label><kwd><named-content xmlns:xlink="http://www.w3.org/1999/xlink" content-type="kingdom">Animalia</named-content></kwd><kwd><named-content xmlns:xlink="http://www.w3.org/1999/xlink" content-type="order">Decapoda</named-content></kwd><kwd><named-content xmlns:xlink="http://www.w3.org/1999/xlink" content-type="family">Potamidae</named-content></kwd></kwd-group><mixed-citation publication-type="journal"><person-group><name><surname>Ng</surname><given-names>Peter K. L.</given-names></name></person-group><article-title>Revision of the freshwater crabs of the <italic><tp:taxon-name><tp:taxon-name-part taxon-name-part-type="genus" reg="Johora">Johora</tp:taxon-name-part> <tp:taxon-name-part taxon-name-part-type="species" reg="tahanensis">tahanensis</tp:taxon-name-part></tp:taxon-name></italic> (Bott, 1966) species group (<tp:taxon-name><tp:taxon-name-part taxon-name-part-type="subphylum">Crustacea</tp:taxon-name-part></tp:taxon-name>, <tp:taxon-name><tp:taxon-name-part taxon-name-part-type="infraorder">Brachyura</tp:taxon-name-part></tp:taxon-name>, <tp:taxon-name><tp:taxon-name-part taxon-name-part-type="family">Potamidae</tp:taxon-name-part></tp:taxon-name>), with a key to the genus</article-title><source>Zookeys</source><day>17</day><month>11</month><year>2020</year><volume>994</volume><fpage>1</fpage><lpage>34</lpage><pub-id pub-id-type="doi">10.3897/zookeys.994.56810</pub-id></mixed-citation></tp:treatment-meta><tp:nomenclature><label>Genus</label><tp:taxon-name><object-id xmlns:xlink="http://www.w3.org/1999/xlink" content-type="arpha" xlink:type="simple">A9062979-ED11-52B1-8751-6DC9D8AB3C57</object-id>
                <tp:taxon-name-part taxon-name-part-type="genus" reg="Johora">Johora</tp:taxon-name-part>
              </tp:taxon-name><tp:taxon-authority>Bott, 1966</tp:taxon-authority></tp:nomenclature><tp:treatment-sec sec-type="type species" id="SECID0EPBAE"><title>Type species.</title><p><tp:taxon-name><tp:taxon-name-part taxon-name-part-type="genus" reg="Potamon">Potamon</tp:taxon-name-part> (<tp:taxon-name-part taxon-name-part-type="subgenus" reg="Potamon">Potamon</tp:taxon-name-part>) <tp:taxon-name-part taxon-name-part-type="species" reg="johorense">johorense</tp:taxon-name-part></tp:taxon-name> Roux, 1936, by original designation.</p></tp:treatment-sec><tp:treatment-sec sec-type="material" id="SECID0EDCAE"><title>Comparative material.</title><p><italic><tp:taxon-name><tp:taxon-name-part taxon-name-part-type="genus" reg="Johora">Johora</tp:taxon-name-part> <tp:taxon-name-part taxon-name-part-type="species" reg="johorensis">johorensis</tp:taxon-name-part></tp:taxon-name></italic> (Roux, 1936): 1 male, 1 female, 1 juvenile (<named-content xmlns:xlink="http://www.w3.org/1999/xlink" content-type="dwc:institutional_code" xlink:type="simple">ZRC</named-content> 2019.1054), Sungei Pulai, Gunung Pulai, Pulai, clear waters, sandy, and large rock substrate; shallow to waist deep waters with low vegetation cover on sides, in forest, <named-content xmlns:xlink="http://www.w3.org/1999/xlink" content-type="dwc:verbatimCoordinates" xlink:type="simple"><named-content content-type="geo-json" specific-use="{&#34;type&#34;:&#34;Point&#34;,&#34;coordinates&#34;:[103.519639,1.591972]}" id="NCID0E6CAE" xlink:type="simple">1°35'31.1"N, 103°31'10.7"E</named-content></named-content>, Johor, coll. BY Lee et al., 23 June 2019. <italic><tp:taxon-name><tp:taxon-name-part taxon-name-part-type="genus" reg="Johora">Johora</tp:taxon-name-part> <tp:taxon-name-part taxon-name-part-type="species" reg="intermedia">intermedia</tp:taxon-name-part></tp:taxon-name></italic> Ng, 1986b: holotype male (19.8 × 15.1 mm) (<named-content xmlns:xlink="http://www.w3.org/1999/xlink" content-type="dwc:institutional_code" xlink:type="simple">ZRC</named-content> 1984. 6529), stream near Bentong, Pahang, ca. <named-content xmlns:xlink="http://www.w3.org/1999/xlink" content-type="dwc:verbatimCoordinates" xlink:type="simple"><named-content content-type="geo-json" specific-use="{&#34;type&#34;:&#34;Point&#34;,&#34;coordinates&#34;:[101.891944,3.460000]}" id="NCID0E1DAE" xlink:type="simple">3°27'36"N, 101°53'31"E</named-content></named-content>, ca. 600 m a.s.l., coll. Tweedie MWF, 12 July 1935; paratypes 26 males, 13 females, 17 juveniles (<named-content xmlns:xlink="http://www.w3.org/1999/xlink" content-type="dwc:institutional_code" xlink:type="simple">ZRC</named-content> 1984. 6530–6585), same data as holotype; 7 males, 4 females, 1 juvenile (<named-content xmlns:xlink="http://www.w3.org/1999/xlink" content-type="dwc:institutional_code" xlink:type="simple">ZRC</named-content> 1989.2171–2182), Gombak Forest, Selangor, coll. Ng PKL, 9 June 1987; 2 males, 2 females, 1 juvenile (<named-content xmlns:xlink="http://www.w3.org/1999/xlink" content-type="dwc:institutional_code" xlink:type="simple">ZRC</named-content> 2001.1002), stream at Engkabau Trail, river tract, <named-content xmlns:xlink="http://www.w3.org/1999/xlink" xlink:type="simple" content-type="institution" xlink:href="http://grbio.org/institution/forest-research-institute-malaysia-0" id="NCID0EXEAE">Forest Research Institute of Malaysia</named-content> (<named-content xmlns:xlink="http://www.w3.org/1999/xlink" content-type="dwc:institutional_code" xlink:type="simple">FRIM</named-content>), forest reserve, Kepong, Selangor, coll. Leong TM et al., September 2000; 3 males (<named-content xmlns:xlink="http://www.w3.org/1999/xlink" content-type="dwc:institutional_code" xlink:type="simple">ZRC</named-content> 2003.0327), Sungei Kroh and Engkabau Trail, stream in Forest Research Institute of Malaysia (<named-content xmlns:xlink="http://www.w3.org/1999/xlink" content-type="dwc:institutional_code" xlink:type="simple">FRIM</named-content>), Kepong, Selangor, coll. Leong TM &amp; Lim KKP, 22–27 November 2002; 3 males (<named-content xmlns:xlink="http://www.w3.org/1999/xlink" content-type="dwc:institutional_code" xlink:type="simple">ZRC</named-content> 2001.2283), Genting Highlands, Pahang, coll. Leong TM, 24 October 2001; 1 female (<named-content xmlns:xlink="http://www.w3.org/1999/xlink" content-type="dwc:institutional_code" xlink:type="simple">ZRC</named-content> 2013.1819), Genting Highlands, Pahang, coll. Barlow HS, 9 April 2013; 2 males, 2 females (<named-content xmlns:xlink="http://www.w3.org/1999/xlink" content-type="dwc:institutional_code" xlink:type="simple">ZRC</named-content> 2018.0690), Genting Tea Estate, Pahang, <named-content xmlns:xlink="http://www.w3.org/1999/xlink" content-type="dwc:verbatimCoordinates" xlink:type="simple"><named-content content-type="geo-json" specific-use="{&#34;type&#34;:&#34;Point&#34;,&#34;coordinates&#34;:[101.795056,3.356917]}" id="NCID0EQGAE" xlink:type="simple">3°21'24.9"N, 101°47'42.2"E</named-content></named-content>, 670 m, coll. Barlow HS, 2000s; 4 males (<named-content xmlns:xlink="http://www.w3.org/1999/xlink" content-type="dwc:institutional_code" xlink:type="simple">ZRC</named-content> 2002.242), in roadside seepage, on road to Jeriau Falls, Fraser’s Hill, Pahang, coll. Leong TM, 24 February 2002; 2 males (<named-content xmlns:xlink="http://www.w3.org/1999/xlink" content-type="dwc:institutional_code" xlink:type="simple">ZRC</named-content> 2016.003), under rocks, first stream on road towards Raub, descending from Fraser’s Hill, Pahang, coll. Lai JCY, 6 December 2015; 2 males (<named-content xmlns:xlink="http://www.w3.org/1999/xlink" content-type="dwc:institutional_code" xlink:type="simple">ZRC</named-content> 2020.0073), shaded stream along road, Fraser’s Hill, Jalan Telekom, Pahang, <named-content xmlns:xlink="http://www.w3.org/1999/xlink" content-type="dwc:verbatimCoordinates" xlink:type="simple"><named-content content-type="geo-json" specific-use="{&#34;type&#34;:&#34;Point&#34;,&#34;coordinates&#34;:[101.747604,3.715485]}" id="NCID0EQHAE" xlink:type="simple">3.715485, 101.747604</named-content></named-content>, coll. Lai JCY, December 2015; 1 male, 1 juvenile female (<named-content xmlns:xlink="http://www.w3.org/1999/xlink" content-type="dwc:institutional_code" xlink:type="simple">ZRC</named-content> 2016.0002), Jeriau Falls, Fraser’s Hill, Pahang, coll. Lai JCY &amp; Hogg AH, 5 December 2015; 1 male (<named-content xmlns:xlink="http://www.w3.org/1999/xlink" content-type="dwc:institutional_code" xlink:type="simple">ZRC</named-content> 2020.0354), Jeriau Falls, Fraser’s Hill, Pahang, coll. Hogg AH, 30 May 2016. <italic><tp:taxon-name><tp:taxon-name-part taxon-name-part-type="genus" reg="Johora">Johora</tp:taxon-name-part> <tp:taxon-name-part taxon-name-part-type="species" reg="gapensis">gapensis</tp:taxon-name-part></tp:taxon-name></italic> (Bott, 1966): 2 males, 2 females (<named-content xmlns:xlink="http://www.w3.org/1999/xlink" content-type="dwc:institutional_code" xlink:type="simple">ZRC</named-content> 1995.349), in shallow leaf litter stream, The Gap, Fraser’s Hill, coll. Lim KKP, 9 June 1990; 1 male (<named-content xmlns:xlink="http://www.w3.org/1999/xlink" content-type="dwc:institutional_code" xlink:type="simple">ZRC</named-content> 2002.0587), Gunung Bunga Buah, Genting Highlands, <named-content xmlns:xlink="http://www.w3.org/1999/xlink" content-type="dwc:verbatimCoordinates" xlink:type="simple"><named-content content-type="geo-json" specific-use="{&#34;type&#34;:&#34;Point&#34;,&#34;coordinates&#34;:[101.739917,3.375000]}" id="NCID0ECJAE" xlink:type="simple">3°22'30.0"N, 101°44'23.7"E</named-content></named-content>, Pahang, coll. Lim KKP, 4 July 2002; 1 male (<named-content xmlns:xlink="http://www.w3.org/1999/xlink" content-type="dwc:institutional_code" xlink:type="simple">ZRC</named-content> 2020.0074), along path to main waterfall, Jerijau Waterfall, Fraser’s Hill, Pahang, <named-content xmlns:xlink="http://www.w3.org/1999/xlink" content-type="dwc:verbatimCoordinates" xlink:type="simple"><named-content content-type="geo-json" specific-use="{&#34;type&#34;:&#34;Point&#34;,&#34;coordinates&#34;:[101.714471,3.724534]}" id="NCID0ESJAE" xlink:type="simple">3.724534, 101.714471</named-content></named-content>, coll. Lai JCY, December 2015. All locations in Peninsular Malaysia. For material of other <italic><tp:taxon-name><tp:taxon-name-part taxon-name-part-type="genus" reg="Johora">Johora</tp:taxon-name-part></tp:taxon-name></italic> species, see <xref ref-type="bibr" rid="B8">Ng (1985</xref>, <xref ref-type="bibr" rid="B11">1987</xref>, <xref ref-type="bibr" rid="B13">1990</xref>), <xref ref-type="bibr" rid="B19">Ng and Takeda (1992)</xref>, <xref ref-type="bibr" rid="B27">Yeo et al. (1999)</xref>, <xref ref-type="bibr" rid="B26">Yeo (2001)</xref> and <xref ref-type="bibr" rid="B6">Leelawathanagoon et al. (2005)</xref>.</p></tp:treatment-sec><tp:treatment-sec sec-type="remarks" id="SECID0EZKAE"><title>Remarks.</title><p>Members of the <italic><tp:taxon-name><tp:taxon-name-part taxon-name-part-type="genus" reg="Johora">J.</tp:taxon-name-part> <tp:taxon-name-part taxon-name-part-type="species" reg="tahanensis">tahanensis</tp:taxon-name-part></tp:taxon-name></italic> species group are distinct from the nominate species group (<italic><tp:taxon-name><tp:taxon-name-part taxon-name-part-type="genus" reg="Johora">J.</tp:taxon-name-part> <tp:taxon-name-part taxon-name-part-type="species" reg="johorensis">johorensis</tp:taxon-name-part></tp:taxon-name></italic>, <italic><tp:taxon-name><tp:taxon-name-part taxon-name-part-type="genus" reg="Johora">J.</tp:taxon-name-part> <tp:taxon-name-part taxon-name-part-type="species" reg="gapensis">gapensis</tp:taxon-name-part></tp:taxon-name></italic>, <italic><tp:taxon-name><tp:taxon-name-part taxon-name-part-type="genus" reg="Johora">J.</tp:taxon-name-part> <tp:taxon-name-part taxon-name-part-type="species" reg="tiomanensis">tiomanensis</tp:taxon-name-part></tp:taxon-name></italic>, <italic><tp:taxon-name><tp:taxon-name-part taxon-name-part-type="genus" reg="Johora">J.</tp:taxon-name-part> <tp:taxon-name-part taxon-name-part-type="species" reg="counsilmani">counsilmani</tp:taxon-name-part></tp:taxon-name></italic>, <italic><tp:taxon-name><tp:taxon-name-part taxon-name-part-type="genus" reg="Johora">J.</tp:taxon-name-part> <tp:taxon-name-part taxon-name-part-type="species" reg="intermedia">intermedia</tp:taxon-name-part></tp:taxon-name></italic>, <italic><tp:taxon-name><tp:taxon-name-part taxon-name-part-type="genus" reg="Johora">J.</tp:taxon-name-part> <tp:taxon-name-part taxon-name-part-type="species" reg="murphyi">murphyi</tp:taxon-name-part></tp:taxon-name></italic> and <italic><tp:taxon-name><tp:taxon-name-part taxon-name-part-type="genus" reg="Johora">J.</tp:taxon-name-part> <tp:taxon-name-part taxon-name-part-type="species" reg="singaporensis">singaporensis</tp:taxon-name-part></tp:taxon-name></italic>) (sensu <xref ref-type="bibr" rid="B30">Yeo et al. 2007</xref>) and can be distinguished by the following suite of characters: the epibranchial tooth is prominent, clearly demarcated from the external orbital tooth by a distinct cleft (Fig. <xref ref-type="fig" rid="F2">2B–H</xref>); the frontal margin is relatively wide (Fig. <xref ref-type="fig" rid="F2">2B–H</xref>); the epigastric cristae are prominently anterior of the postorbital cristae (Fig. <xref ref-type="fig" rid="F2">2B–H</xref>); the postorbital crista is sharp and prominent, with the lateral part clearly reaching at least the beginning of the cervical groove (Fig. <xref ref-type="fig" rid="F2">2B–H</xref>); the lateral margins of the posterior margin of the epistome are obliquely sloping (Fig. <xref ref-type="fig" rid="F3">3B–H</xref>); the third maxilliped is covered with dense, long setae, and the merus and ischium are proportionately longer (Figs <xref ref-type="fig" rid="F3">3B–H</xref>, <xref ref-type="fig" rid="F4">4B</xref>); the male pleon is proportionately more elongate with somite 3 relatively less wide (Figs <xref ref-type="fig" rid="F5">5B–H</xref>, <xref ref-type="fig" rid="F6">6D</xref>, <xref ref-type="fig" rid="F7">7D</xref>); the G1 terminal segment is long to very long and often covered with numerous setae (e.g., Fig. <xref ref-type="fig" rid="F8">8A</xref>); and the adult female pleon is ovate (Fig. <xref ref-type="fig" rid="F13">13B–H</xref>). For members of the <italic><tp:taxon-name><tp:taxon-name-part taxon-name-part-type="genus" reg="Johora">J.</tp:taxon-name-part> <tp:taxon-name-part taxon-name-part-type="species" reg="johorensis">johorensis</tp:taxon-name-part></tp:taxon-name></italic> species group, the epibranchial tooth is usually lower and demarcated from the external orbital tooth by a shallow or narrow cleft (Fig. <xref ref-type="fig" rid="F2">2A</xref>); the frontal margin is relatively less wide (Fig. <xref ref-type="fig" rid="F2">2A</xref>); the epigastric cristae are only slightly anterior of the postorbital cristae (Fig. <xref ref-type="fig" rid="F2">2A</xref>); the postorbital crista is uneven and not sharp and do not clearly extend to the cervical groove (Fig. <xref ref-type="fig" rid="F2">2A</xref>); the lateral margins of the posterior margin of the epistome are horizontal and subparallel with the frontal margin (Fig. <xref ref-type="fig" rid="F3">3A</xref>); the setae on the third maxilliped are shorter and usually less dense, and in the smaller taxa, the merus and ischium are proportionately shorter (Figs <xref ref-type="fig" rid="F3">3A</xref>, <xref ref-type="fig" rid="F4">4A</xref>); the male pleon is broadly triangular with somite 3 relatively wider (Fig. <xref ref-type="fig" rid="F5">5A</xref>); the G1 terminal segment is short to long (e.g., <xref ref-type="bibr" rid="B11">Ng 1987</xref>: figs 2F, I, 3A, 6D); and the adult female pleon is almost round (Fig. <xref ref-type="fig" rid="F13">13A</xref>).</p><p>In recent years, the structure of the vulva has proven useful in potamid taxonomy for some groups, but for <italic><tp:taxon-name><tp:taxon-name-part taxon-name-part-type="genus" reg="Johora">Johora</tp:taxon-name-part></tp:taxon-name></italic> species, its morphology appears to be relatively conservative. The one exception is <italic><tp:taxon-name><tp:taxon-name-part taxon-name-part-type="genus" reg="Johora">J.</tp:taxon-name-part> <tp:taxon-name-part taxon-name-part-type="species" reg="thoi">thoi</tp:taxon-name-part></tp:taxon-name></italic>, where the lateral sternal vulvar cover projects obliquely anteriorly as a large triangular plate (Fig. <xref ref-type="fig" rid="F14">14C</xref>), quite different from the simpler structures of congeners (Fig. <xref ref-type="fig" rid="F14">14A, B, D–H</xref>).</p><fig id="F1" position="float" orientation="portrait"><object-id xmlns:xlink="http://www.w3.org/1999/xlink" content-type="doi" xlink:type="simple">10.3897/zookeys.994.56810.figure1</object-id><object-id xmlns:xlink="http://www.w3.org/1999/xlink" content-type="arpha" xlink:type="simple">0B404637-4762-5BD5-B254-B499001488A0</object-id><label>Figure 1.</label><caption><p>Overall dorsal view <bold>A</bold><italic><tp:taxon-name><tp:taxon-name-part taxon-name-part-type="genus" reg="Johora">Johora</tp:taxon-name-part> <tp:taxon-name-part taxon-name-part-type="species" reg="intermedia">intermedia</tp:taxon-name-part></tp:taxon-name></italic> Ng, 1986, holotype male (19.8 × 15.1 mm) (<named-content xmlns:xlink="http://www.w3.org/1999/xlink" content-type="dwc:institutional_code" xlink:type="simple">ZRC</named-content> 1984.6529), Pahang <bold>B</bold><italic><tp:taxon-name><tp:taxon-name-part taxon-name-part-type="genus" reg="Johora">J.</tp:taxon-name-part> <tp:taxon-name-part taxon-name-part-type="species" reg="tahanensis">tahanensis</tp:taxon-name-part></tp:taxon-name></italic> (Bott, 1966), male (30.7 × 25.5 mm) (<named-content xmlns:xlink="http://www.w3.org/1999/xlink" content-type="dwc:institutional_code" xlink:type="simple">ZRC</named-content> 1984.6795), Pahang <bold>C</bold><italic><tp:taxon-name><tp:taxon-name-part taxon-name-part-type="genus" reg="Johora">J.</tp:taxon-name-part> <tp:taxon-name-part taxon-name-part-type="species" reg="thoi">thoi</tp:taxon-name-part></tp:taxon-name></italic> Ng, 1990, holotype male (41.2 × 33.3 mm) (<named-content xmlns:xlink="http://www.w3.org/1999/xlink" content-type="dwc:institutional_code" xlink:type="simple">ZRC</named-content> 1989.2249), Terengganu <bold>D</bold><italic><tp:taxon-name><tp:taxon-name-part taxon-name-part-type="genus" reg="Johora">J.</tp:taxon-name-part> <tp:taxon-name-part taxon-name-part-type="species" reg="hoiseni">hoiseni</tp:taxon-name-part></tp:taxon-name></italic> Ng &amp; Takeda, 1992, holotype male (25.1 × 21.1 mm) (<named-content xmlns:xlink="http://www.w3.org/1999/xlink" content-type="dwc:institutional_code" xlink:type="simple">ZRC</named-content> 1984.6673), Kelantan <bold>E</bold><italic><tp:taxon-name><tp:taxon-name-part taxon-name-part-type="genus" reg="Johora">J.</tp:taxon-name-part> <tp:taxon-name-part taxon-name-part-type="species" reg="thaiana">thaiana</tp:taxon-name-part></tp:taxon-name></italic> Leelawathanagoon, Lheknim &amp; Ng, 2005, paratype male (22.2 × 18.6 mm) (<named-content xmlns:xlink="http://www.w3.org/1999/xlink" content-type="dwc:institutional_code" xlink:type="simple">ZRC</named-content> 2006.0052), Thailand <bold>F</bold><italic><tp:taxon-name><tp:taxon-name-part taxon-name-part-type="genus" reg="Johora">J.</tp:taxon-name-part> <tp:taxon-name-part taxon-name-part-type="species" reg="booliati">booliati</tp:taxon-name-part></tp:taxon-name></italic> sp. nov., holotype male (34.6 × 30.0 mm) (<named-content xmlns:xlink="http://www.w3.org/1999/xlink" content-type="dwc:institutional_code" xlink:type="simple">ZRC</named-content> 2020.0072), Pahang <bold>G</bold><italic><tp:taxon-name><tp:taxon-name-part taxon-name-part-type="genus" reg="Johora">J.</tp:taxon-name-part> <tp:taxon-name-part taxon-name-part-type="species" reg="erici">erici</tp:taxon-name-part></tp:taxon-name></italic> sp. nov., holotype male (38.3 × 32.0 mm) (<named-content xmlns:xlink="http://www.w3.org/1999/xlink" content-type="dwc:institutional_code" xlink:type="simple">ZRC</named-content> 2020.0360), Perak <bold>H</bold><italic><tp:taxon-name><tp:taxon-name-part taxon-name-part-type="genus" reg="Johora">J.</tp:taxon-name-part> <tp:taxon-name-part taxon-name-part-type="species" reg="michaeli">michaeli</tp:taxon-name-part></tp:taxon-name></italic> sp. nov., holotype male (22.7 × 19.2 mm) (<named-content xmlns:xlink="http://www.w3.org/1999/xlink" content-type="dwc:institutional_code" xlink:type="simple">ZRC</named-content> 2010.0047), Terengganu.</p></caption><graphic xmlns:xlink="http://www.w3.org/1999/xlink" xlink:href="zookeys-994-001-g001.jpg" position="float" orientation="portrait" xlink:type="simple" id="oo_476312.jpg"><uri content-type="original_file" xlink:type="simple">https://binary.pensoft.net/fig/476312</uri></graphic></fig><p>The molecular study by <xref ref-type="bibr" rid="B30">Yeo et al. (2007)</xref> tested three members of the <italic><tp:taxon-name><tp:taxon-name-part taxon-name-part-type="genus" reg="Johora">J.</tp:taxon-name-part> <tp:taxon-name-part taxon-name-part-type="species" reg="tahanensis">tahanensis</tp:taxon-name-part></tp:taxon-name></italic> species group: “<italic><tp:taxon-name><tp:taxon-name-part taxon-name-part-type="genus" reg="Johora">J.</tp:taxon-name-part> <tp:taxon-name-part taxon-name-part-type="species" reg="tahanensis">tahanensis</tp:taxon-name-part></tp:taxon-name></italic>” from Perak (<named-content xmlns:xlink="http://www.w3.org/1999/xlink" content-type="dwc:institutional_code" xlink:type="simple">ZRC</named-content> 1995.268), <italic><tp:taxon-name><tp:taxon-name-part taxon-name-part-type="genus" reg="Johora">J.</tp:taxon-name-part> <tp:taxon-name-part taxon-name-part-type="species" reg="hoiseni">hoiseni</tp:taxon-name-part></tp:taxon-name></italic> from Kelantan (ZRC1984.6674–6755, <named-content xmlns:xlink="http://www.w3.org/1999/xlink" content-type="dwc:institutional_code" xlink:type="simple">ZRC</named-content> 1984.7683–7687), and <italic><tp:taxon-name><tp:taxon-name-part taxon-name-part-type="genus" reg="Johora">J.</tp:taxon-name-part> <tp:taxon-name-part taxon-name-part-type="species" reg="thoi">thoi</tp:taxon-name-part></tp:taxon-name></italic> from Terengganu (<named-content xmlns:xlink="http://www.w3.org/1999/xlink" content-type="dwc:institutional_code" xlink:type="simple">ZRC</named-content> 2001.1167), with the taxa coming out in one clade. The “<italic><tp:taxon-name><tp:taxon-name-part taxon-name-part-type="genus" reg="Johora">J.</tp:taxon-name-part> <tp:taxon-name-part taxon-name-part-type="species" reg="tahanensis">tahanensis</tp:taxon-name-part></tp:taxon-name></italic>” from Perak (<named-content xmlns:xlink="http://www.w3.org/1999/xlink" content-type="dwc:institutional_code" xlink:type="simple">ZRC</named-content> 1995.268) is here reidentified as a new species, <italic><tp:taxon-name><tp:taxon-name-part taxon-name-part-type="genus" reg="Johora">J.</tp:taxon-name-part> <tp:taxon-name-part taxon-name-part-type="species" reg="erici">erici</tp:taxon-name-part></tp:taxon-name></italic> sp. nov.</p><p>The last key to the genus was constructed in 1988 and in view of the additional species described since, there is a necessity to update this, and a revised key is presented here.</p><fig id="F2" position="float" orientation="portrait"><object-id xmlns:xlink="http://www.w3.org/1999/xlink" content-type="doi" xlink:type="simple">10.3897/zookeys.994.56810.figure2</object-id><object-id xmlns:xlink="http://www.w3.org/1999/xlink" content-type="arpha" xlink:type="simple">2100EF06-0544-5297-AD07-829882B33F5D</object-id><label>Figure 2.</label><caption><p>Dorsal view of carapace <bold>A</bold><italic><tp:taxon-name><tp:taxon-name-part taxon-name-part-type="genus" reg="Johora">Johora</tp:taxon-name-part> <tp:taxon-name-part taxon-name-part-type="species" reg="intermedia">intermedia</tp:taxon-name-part></tp:taxon-name></italic> Ng, 1986, holotype male (19.8 × 15.1 mm) (<named-content xmlns:xlink="http://www.w3.org/1999/xlink" content-type="dwc:institutional_code" xlink:type="simple">ZRC</named-content> 1984.6529), Pahang <bold>B</bold><italic><tp:taxon-name><tp:taxon-name-part taxon-name-part-type="genus" reg="Johora">J.</tp:taxon-name-part> <tp:taxon-name-part taxon-name-part-type="species" reg="tahanensis">tahanensis</tp:taxon-name-part></tp:taxon-name></italic> (Bott, 1966), male (30.7 × 25.5 mm) (<named-content xmlns:xlink="http://www.w3.org/1999/xlink" content-type="dwc:institutional_code" xlink:type="simple">ZRC</named-content> 1984.6795), Pahang <bold>C</bold><italic><tp:taxon-name><tp:taxon-name-part taxon-name-part-type="genus" reg="Johora">J.</tp:taxon-name-part> <tp:taxon-name-part taxon-name-part-type="species" reg="thoi">thoi</tp:taxon-name-part></tp:taxon-name></italic> Ng, 1990, holotype male (41.2 × 33.3 mm) (<named-content xmlns:xlink="http://www.w3.org/1999/xlink" content-type="dwc:institutional_code" xlink:type="simple">ZRC</named-content> 1989.2249) Terengganu <bold>D</bold><italic><tp:taxon-name><tp:taxon-name-part taxon-name-part-type="genus" reg="Johora">J.</tp:taxon-name-part> <tp:taxon-name-part taxon-name-part-type="species" reg="hoiseni">hoiseni</tp:taxon-name-part></tp:taxon-name></italic> Ng &amp; Takeda, 1992, holotype male (25.1 × 21.1 mm) (<named-content xmlns:xlink="http://www.w3.org/1999/xlink" content-type="dwc:institutional_code" xlink:type="simple">ZRC</named-content> 1984.6673), Kelantan <bold>E</bold><italic><tp:taxon-name><tp:taxon-name-part taxon-name-part-type="genus" reg="Johora">J.</tp:taxon-name-part> <tp:taxon-name-part taxon-name-part-type="species" reg="thaiana">thaiana</tp:taxon-name-part></tp:taxon-name></italic> Leelawathanagoon, Lheknim &amp; Ng, 2005, paratype male (22.2 × 18.6 mm) (<named-content xmlns:xlink="http://www.w3.org/1999/xlink" content-type="dwc:institutional_code" xlink:type="simple">ZRC</named-content> 2006.0052), Thailand <bold>F</bold><italic><tp:taxon-name><tp:taxon-name-part taxon-name-part-type="genus" reg="Johora">J.</tp:taxon-name-part> <tp:taxon-name-part taxon-name-part-type="species" reg="booliati">booliati</tp:taxon-name-part></tp:taxon-name></italic> sp. nov., holotype male (34.6 × 30.0 mm) (<named-content xmlns:xlink="http://www.w3.org/1999/xlink" content-type="dwc:institutional_code" xlink:type="simple">ZRC</named-content> 2020.0072), Pahang <bold>G</bold><italic><tp:taxon-name><tp:taxon-name-part taxon-name-part-type="genus" reg="Johora">J.</tp:taxon-name-part> <tp:taxon-name-part taxon-name-part-type="species" reg="erici">erici</tp:taxon-name-part></tp:taxon-name></italic> sp. nov., holotype male (38.3 × 32.0 mm) (<named-content xmlns:xlink="http://www.w3.org/1999/xlink" content-type="dwc:institutional_code" xlink:type="simple">ZRC</named-content> 2020.0360), Perak <bold>H</bold><italic><tp:taxon-name><tp:taxon-name-part taxon-name-part-type="genus" reg="Johora">J.</tp:taxon-name-part> <tp:taxon-name-part taxon-name-part-type="species" reg="michaeli">michaeli</tp:taxon-name-part></tp:taxon-name></italic> sp. nov., holotype male (22.7 × 19.2 mm) (<named-content xmlns:xlink="http://www.w3.org/1999/xlink" content-type="dwc:institutional_code" xlink:type="simple">ZRC</named-content> 2010.0047), Terengganu.</p></caption><graphic xmlns:xlink="http://www.w3.org/1999/xlink" xlink:href="zookeys-994-001-g002.jpg" position="float" orientation="portrait" xlink:type="simple" id="oo_476313.jpg"><uri content-type="original_file" xlink:type="simple">https://binary.pensoft.net/fig/476313</uri></graphic></fig></tp:treatment-sec><tp:treatment-sec><!--Section generated to contain objects referenced in tp:taxon-treatment.--><fig id="F3" position="float" orientation="portrait"><object-id xmlns:xlink="http://www.w3.org/1999/xlink" content-type="doi" xlink:type="simple">10.3897/zookeys.994.56810.figure3</object-id><object-id xmlns:xlink="http://www.w3.org/1999/xlink" content-type="arpha" xlink:type="simple">FE2983E1-62A8-5AC3-B0E6-42D132BE9B68</object-id><label>Figure 3.</label><caption><p>Frontal view of cephalothorax <bold>A</bold><italic><tp:taxon-name><tp:taxon-name-part taxon-name-part-type="genus" reg="Johora">Johora</tp:taxon-name-part> <tp:taxon-name-part taxon-name-part-type="species" reg="intermedia">intermedia</tp:taxon-name-part></tp:taxon-name></italic> Ng, 1986, holotype male (19.8 × 15.1 mm) (<named-content xmlns:xlink="http://www.w3.org/1999/xlink" content-type="dwc:institutional_code" xlink:type="simple">ZRC</named-content> 1984.6529), Pahang <bold>B</bold><italic><tp:taxon-name><tp:taxon-name-part taxon-name-part-type="genus" reg="Johora">J.</tp:taxon-name-part> <tp:taxon-name-part taxon-name-part-type="species" reg="tahanensis">tahanensis</tp:taxon-name-part></tp:taxon-name></italic> (Bott, 1966), male (30.7 × 25.5 mm) (<named-content xmlns:xlink="http://www.w3.org/1999/xlink" content-type="dwc:institutional_code" xlink:type="simple">ZRC</named-content> 1984.6795), Pahang <bold>C</bold><italic><tp:taxon-name><tp:taxon-name-part taxon-name-part-type="genus" reg="Johora">J.</tp:taxon-name-part> <tp:taxon-name-part taxon-name-part-type="species" reg="thoi">thoi</tp:taxon-name-part></tp:taxon-name></italic> Ng, 1990, holotype male (41.2 × 33.3 mm) (<named-content xmlns:xlink="http://www.w3.org/1999/xlink" content-type="dwc:institutional_code" xlink:type="simple">ZRC</named-content> 1989.2249), Terengganu <bold>D</bold><italic><tp:taxon-name><tp:taxon-name-part taxon-name-part-type="genus" reg="Johora">J.</tp:taxon-name-part> <tp:taxon-name-part taxon-name-part-type="species" reg="hoiseni">hoiseni</tp:taxon-name-part></tp:taxon-name></italic> Ng &amp; Takeda, 1992, holotype male (25.1 × 21.1 mm) (<named-content xmlns:xlink="http://www.w3.org/1999/xlink" content-type="dwc:institutional_code" xlink:type="simple">ZRC</named-content> 1984.6673), Kelantan <bold>E</bold><italic><tp:taxon-name><tp:taxon-name-part taxon-name-part-type="genus" reg="Johora">J.</tp:taxon-name-part> <tp:taxon-name-part taxon-name-part-type="species" reg="thaiana">thaiana</tp:taxon-name-part></tp:taxon-name></italic> Leelawathanagoon, Lheknim &amp; Ng, 2005, paratype male (22.2 × 18.6 mm) (<named-content xmlns:xlink="http://www.w3.org/1999/xlink" content-type="dwc:institutional_code" xlink:type="simple">ZRC</named-content> 2006.0052), Thailand <bold>F</bold><italic><tp:taxon-name><tp:taxon-name-part taxon-name-part-type="genus" reg="Johora">J.</tp:taxon-name-part> <tp:taxon-name-part taxon-name-part-type="species" reg="booliati">booliati</tp:taxon-name-part></tp:taxon-name></italic> sp. nov., holotype male (34.6 × 30.0 mm) (<named-content xmlns:xlink="http://www.w3.org/1999/xlink" content-type="dwc:institutional_code" xlink:type="simple">ZRC</named-content> 2020.0072), Pahang <bold>G</bold><italic><tp:taxon-name><tp:taxon-name-part taxon-name-part-type="genus" reg="Johora">J.</tp:taxon-name-part> <tp:taxon-name-part taxon-name-part-type="species" reg="erici">erici</tp:taxon-name-part></tp:taxon-name></italic> sp. nov., holotype male (38.3 × 32.0 mm) (<named-content xmlns:xlink="http://www.w3.org/1999/xlink" content-type="dwc:institutional_code" xlink:type="simple">ZRC</named-content> 2020.0360), Perak <bold>H</bold><italic><tp:taxon-name><tp:taxon-name-part taxon-name-part-type="genus" reg="Johora">J.</tp:taxon-name-part> <tp:taxon-name-part taxon-name-part-type="species" reg="michaeli">michaeli</tp:taxon-name-part></tp:taxon-name></italic> sp. nov., holotype male (22.7 × 19.2 mm) (<named-content xmlns:xlink="http://www.w3.org/1999/xlink" content-type="dwc:institutional_code" xlink:type="simple">ZRC</named-content> 2010.0047), Terengganu.</p></caption><graphic xmlns:xlink="http://www.w3.org/1999/xlink" xlink:href="zookeys-994-001-g003.jpg" position="float" orientation="portrait" xlink:type="simple" id="oo_476314.jpg"><uri content-type="original_file" xlink:type="simple">https://binary.pensoft.net/fig/476314</uri></graphic></fig><fig id="F4" position="float" orientation="portrait"><object-id xmlns:xlink="http://www.w3.org/1999/xlink" content-type="doi" xlink:type="simple">10.3897/zookeys.994.56810.figure4</object-id><object-id xmlns:xlink="http://www.w3.org/1999/xlink" content-type="arpha" xlink:type="simple">7C124B93-94FB-5BE5-B233-A3685EA0F6AB</object-id><label>Figure 4.</label><caption><p>Left third maxilliped <bold>A</bold><italic><tp:taxon-name><tp:taxon-name-part taxon-name-part-type="genus" reg="Johora">Johora</tp:taxon-name-part> <tp:taxon-name-part taxon-name-part-type="species" reg="intermedia">intermedia</tp:taxon-name-part></tp:taxon-name></italic> Ng, 1986, holotype male (19.8 × 15.1 mm) (<named-content xmlns:xlink="http://www.w3.org/1999/xlink" content-type="dwc:institutional_code" xlink:type="simple">ZRC</named-content> 1984.6529), Pahang <bold>B</bold><italic><tp:taxon-name><tp:taxon-name-part taxon-name-part-type="genus" reg="Johora">J.</tp:taxon-name-part> <tp:taxon-name-part taxon-name-part-type="species" reg="tahanensis">tahanensis</tp:taxon-name-part></tp:taxon-name></italic> (Bott, 1966), male (30.7 × 25.5 mm) (<named-content xmlns:xlink="http://www.w3.org/1999/xlink" content-type="dwc:institutional_code" xlink:type="simple">ZRC</named-content> 1984.6795), Pahang <bold>C</bold><italic><tp:taxon-name><tp:taxon-name-part taxon-name-part-type="genus" reg="Johora">J.</tp:taxon-name-part> <tp:taxon-name-part taxon-name-part-type="species" reg="thoi">thoi</tp:taxon-name-part></tp:taxon-name></italic> Ng, 1990, holotype male (41.2 × 33.3 mm) (<named-content xmlns:xlink="http://www.w3.org/1999/xlink" content-type="dwc:institutional_code" xlink:type="simple">ZRC</named-content> 1989.2249), Terengganu <bold>D</bold><italic><tp:taxon-name><tp:taxon-name-part taxon-name-part-type="genus" reg="Johora">J.</tp:taxon-name-part> <tp:taxon-name-part taxon-name-part-type="species" reg="hoiseni">hoiseni</tp:taxon-name-part></tp:taxon-name></italic> Ng &amp; Takeda, 1992, holotype male (25.1 × 21.1 mm) (<named-content xmlns:xlink="http://www.w3.org/1999/xlink" content-type="dwc:institutional_code" xlink:type="simple">ZRC</named-content> 1984.6673), Kelantan <bold>E</bold><italic><tp:taxon-name><tp:taxon-name-part taxon-name-part-type="genus" reg="Johora">J.</tp:taxon-name-part> <tp:taxon-name-part taxon-name-part-type="species" reg="thaiana">thaiana</tp:taxon-name-part></tp:taxon-name></italic> Leelawathanagoon, Lheknim &amp; Ng, 2005, paratype male (22.2 × 18.6 mm) (<named-content xmlns:xlink="http://www.w3.org/1999/xlink" content-type="dwc:institutional_code" xlink:type="simple">ZRC</named-content> 2006.0052), Thailand <bold>F</bold><italic><tp:taxon-name><tp:taxon-name-part taxon-name-part-type="genus" reg="Johora">J.</tp:taxon-name-part> <tp:taxon-name-part taxon-name-part-type="species" reg="booliati">booliati</tp:taxon-name-part></tp:taxon-name></italic> sp. nov., holotype male (34.6 × 30.0 mm) (<named-content xmlns:xlink="http://www.w3.org/1999/xlink" content-type="dwc:institutional_code" xlink:type="simple">ZRC</named-content> 2020.0072), Pahang <bold>G</bold><italic><tp:taxon-name><tp:taxon-name-part taxon-name-part-type="genus" reg="Johora">J.</tp:taxon-name-part> <tp:taxon-name-part taxon-name-part-type="species" reg="erici">erici</tp:taxon-name-part></tp:taxon-name></italic> sp. nov., holotype male (38.3 × 32.0 mm) (<named-content xmlns:xlink="http://www.w3.org/1999/xlink" content-type="dwc:institutional_code" xlink:type="simple">ZRC</named-content> 2020.0360), Perak <bold>H</bold><italic><tp:taxon-name><tp:taxon-name-part taxon-name-part-type="genus" reg="Johora">J.</tp:taxon-name-part> <tp:taxon-name-part taxon-name-part-type="species" reg="michaeli">michaeli</tp:taxon-name-part></tp:taxon-name></italic> sp. nov., holotype male (22.7 × 19.2 mm) (<named-content xmlns:xlink="http://www.w3.org/1999/xlink" content-type="dwc:institutional_code" xlink:type="simple">ZRC</named-content> 2010.0047), Terengganu.</p></caption><graphic xmlns:xlink="http://www.w3.org/1999/xlink" xlink:href="zookeys-994-001-g004.jpg" position="float" orientation="portrait" xlink:type="simple" id="oo_476315.jpg"><uri content-type="original_file" xlink:type="simple">https://binary.pensoft.net/fig/476315</uri></graphic></fig><fig id="F5" position="float" orientation="portrait"><object-id xmlns:xlink="http://www.w3.org/1999/xlink" content-type="doi" xlink:type="simple">10.3897/zookeys.994.56810.figure5</object-id><object-id xmlns:xlink="http://www.w3.org/1999/xlink" content-type="arpha" xlink:type="simple">083DFD2E-BC32-5DDA-8804-64F8FC13C91E</object-id><label>Figure 5.</label><caption><p>Anterior thoracic sternum and pleon <bold>A</bold><italic><tp:taxon-name><tp:taxon-name-part taxon-name-part-type="genus" reg="Johora">Johora</tp:taxon-name-part> <tp:taxon-name-part taxon-name-part-type="species" reg="intermedia">intermedia</tp:taxon-name-part></tp:taxon-name></italic> Ng, 1986, holotype male (19.8 × 15.1 mm) (<named-content xmlns:xlink="http://www.w3.org/1999/xlink" content-type="dwc:institutional_code" xlink:type="simple">ZRC</named-content> 1984.6529), Pahang <bold>B</bold><italic><tp:taxon-name><tp:taxon-name-part taxon-name-part-type="genus" reg="Johora">J.</tp:taxon-name-part> <tp:taxon-name-part taxon-name-part-type="species" reg="tahanensis">tahanensis</tp:taxon-name-part></tp:taxon-name></italic> (Bott, 1966), male (30.7 × 25.5 mm) (<named-content xmlns:xlink="http://www.w3.org/1999/xlink" content-type="dwc:institutional_code" xlink:type="simple">ZRC</named-content> 1984.6795), Pahang <bold>C</bold><italic><tp:taxon-name><tp:taxon-name-part taxon-name-part-type="genus" reg="Johora">J.</tp:taxon-name-part> <tp:taxon-name-part taxon-name-part-type="species" reg="thoi">thoi</tp:taxon-name-part></tp:taxon-name></italic> Ng, 1990, holotype male (41.2 × 33.3 mm) (<named-content xmlns:xlink="http://www.w3.org/1999/xlink" content-type="dwc:institutional_code" xlink:type="simple">ZRC</named-content> 1989.2249), Terengganu <bold>D</bold><italic><tp:taxon-name><tp:taxon-name-part taxon-name-part-type="genus" reg="Johora">J.</tp:taxon-name-part> <tp:taxon-name-part taxon-name-part-type="species" reg="hoiseni">hoiseni</tp:taxon-name-part></tp:taxon-name></italic> Ng &amp; Takeda, 1992, holotype male (25.1 × 21.1 mm) (<named-content xmlns:xlink="http://www.w3.org/1999/xlink" content-type="dwc:institutional_code" xlink:type="simple">ZRC</named-content> 1984.6673), Kelantan <bold>E</bold><italic><tp:taxon-name><tp:taxon-name-part taxon-name-part-type="genus" reg="Johora">J.</tp:taxon-name-part> <tp:taxon-name-part taxon-name-part-type="species" reg="thaiana">thaiana</tp:taxon-name-part></tp:taxon-name></italic> Leelawathanagoon, Lheknim &amp; Ng, 2005, paratype male (22.2 × 18.6 mm) (<named-content xmlns:xlink="http://www.w3.org/1999/xlink" content-type="dwc:institutional_code" xlink:type="simple">ZRC</named-content> 2006.0052), Thailand <bold>F</bold><italic><tp:taxon-name><tp:taxon-name-part taxon-name-part-type="genus" reg="Johora">J.</tp:taxon-name-part> <tp:taxon-name-part taxon-name-part-type="species" reg="booliati">booliati</tp:taxon-name-part></tp:taxon-name></italic> sp. nov., holotype male (34.6 × 30.0 mm) (<named-content xmlns:xlink="http://www.w3.org/1999/xlink" content-type="dwc:institutional_code" xlink:type="simple">ZRC</named-content> 2020.0072), Pahang <bold>G</bold><italic><tp:taxon-name><tp:taxon-name-part taxon-name-part-type="genus" reg="Johora">J.</tp:taxon-name-part> <tp:taxon-name-part taxon-name-part-type="species" reg="erici">erici</tp:taxon-name-part></tp:taxon-name></italic> sp. nov., holotype male (38.3 × 32.0 mm) (<named-content xmlns:xlink="http://www.w3.org/1999/xlink" content-type="dwc:institutional_code" xlink:type="simple">ZRC</named-content> 2020.0360), Perak <bold>H</bold><italic><tp:taxon-name><tp:taxon-name-part taxon-name-part-type="genus" reg="Johora">J.</tp:taxon-name-part> <tp:taxon-name-part taxon-name-part-type="species" reg="michaeli">michaeli</tp:taxon-name-part></tp:taxon-name></italic> sp. nov., holotype male (22.7 × 19.2 mm) (<named-content xmlns:xlink="http://www.w3.org/1999/xlink" content-type="dwc:institutional_code" xlink:type="simple">ZRC</named-content> 2010.0047), Terengganu.</p></caption><graphic xmlns:xlink="http://www.w3.org/1999/xlink" xlink:href="zookeys-994-001-g005.jpg" position="float" orientation="portrait" xlink:type="simple" id="oo_476316.jpg"><uri content-type="original_file" xlink:type="simple">https://binary.pensoft.net/fig/476316</uri></graphic></fig><fig id="F6" position="float" orientation="portrait"><object-id xmlns:xlink="http://www.w3.org/1999/xlink" content-type="doi" xlink:type="simple">10.3897/zookeys.994.56810.figure6</object-id><object-id xmlns:xlink="http://www.w3.org/1999/xlink" content-type="arpha" xlink:type="simple">0DA7765E-C007-56B1-9B11-2E9B053518B5</object-id><label>Figure 6.</label><caption><p><italic><tp:taxon-name><tp:taxon-name-part taxon-name-part-type="genus" reg="Johora">Johora</tp:taxon-name-part> <tp:taxon-name-part taxon-name-part-type="species" reg="thoi">thoi</tp:taxon-name-part></tp:taxon-name></italic> Ng, 1990, male (21.1 × 17.7 mm) (<named-content xmlns:xlink="http://www.w3.org/1999/xlink" content-type="dwc:institutional_code" xlink:type="simple">ZRC</named-content> 2001.1167), Terengganu <bold>A</bold> overall dorsal view <bold>B</bold> dorsal view of carapace <bold>C</bold> frontal view of cephalothorax <bold>D</bold> anterior thoracic sternum and pleon.</p></caption><graphic xmlns:xlink="http://www.w3.org/1999/xlink" xlink:href="zookeys-994-001-g006.jpg" position="float" orientation="portrait" xlink:type="simple" id="oo_476317.jpg"><uri content-type="original_file" xlink:type="simple">https://binary.pensoft.net/fig/476317</uri></graphic></fig><fig id="F7" position="float" orientation="portrait"><object-id xmlns:xlink="http://www.w3.org/1999/xlink" content-type="doi" xlink:type="simple">10.3897/zookeys.994.56810.figure7</object-id><object-id xmlns:xlink="http://www.w3.org/1999/xlink" content-type="arpha" xlink:type="simple">D8510A6D-24B4-5EB2-B114-30D7EF3E53F6</object-id><label>Figure 7.</label><caption><p><italic><tp:taxon-name><tp:taxon-name-part taxon-name-part-type="genus" reg="Johora">Johora</tp:taxon-name-part> <tp:taxon-name-part taxon-name-part-type="species" reg="erici">erici</tp:taxon-name-part></tp:taxon-name></italic> sp. nov., male (41.2 × 33.8 mm) (<named-content xmlns:xlink="http://www.w3.org/1999/xlink" content-type="dwc:institutional_code" xlink:type="simple">ZRC</named-content> 1995.0269), Kelantan <bold>A</bold> overall dorsal view <bold>B</bold> dorsal view of carapace <bold>C</bold> frontal view of cephalothorax <bold>D</bold> anterior thoracic sternum and pleon.</p></caption><graphic xmlns:xlink="http://www.w3.org/1999/xlink" xlink:href="zookeys-994-001-g007.jpg" position="float" orientation="portrait" xlink:type="simple" id="oo_476318.jpg"><uri content-type="original_file" xlink:type="simple">https://binary.pensoft.net/fig/476318</uri></graphic></fig><fig id="F8" position="float" orientation="portrait"><object-id xmlns:xlink="http://www.w3.org/1999/xlink" content-type="doi" xlink:type="simple">10.3897/zookeys.994.56810.figure8</object-id><object-id xmlns:xlink="http://www.w3.org/1999/xlink" content-type="arpha" xlink:type="simple">6BC37065-0FD5-57F5-AB3F-D61B2902BEFD</object-id><label>Figure 8.</label><caption><p><bold>A–D</bold><italic><tp:taxon-name><tp:taxon-name-part taxon-name-part-type="genus" reg="Johora">Johora</tp:taxon-name-part> <tp:taxon-name-part taxon-name-part-type="species" reg="tahanensis">tahanensis</tp:taxon-name-part></tp:taxon-name></italic> (Bott, 1966), male (30.7 × 25.5 mm) (<named-content xmlns:xlink="http://www.w3.org/1999/xlink" content-type="dwc:institutional_code" xlink:type="simple">ZRC</named-content> 1984.6795), Pahang <bold>E–H</bold><italic><tp:taxon-name><tp:taxon-name-part taxon-name-part-type="genus" reg="Johora">J.</tp:taxon-name-part> <tp:taxon-name-part taxon-name-part-type="species" reg="hoiseni">hoiseni</tp:taxon-name-part></tp:taxon-name></italic> Ng &amp; Takeda, 1992, holotype male (25.1 × 21.1 mm) (<named-content xmlns:xlink="http://www.w3.org/1999/xlink" content-type="dwc:institutional_code" xlink:type="simple">ZRC</named-content> 1984.6673), Kelantan <bold>A, E</bold> left G1 (ventral view) <bold>B, F</bold> distal part of left G1 (ventral view) <bold>C, G</bold> distal part of left G1 (dorsal view) <bold>D, H</bold> left G2 (ventral view) <bold>E–H</bold> after <xref ref-type="bibr" rid="B19">Ng and Takeda (1992</xref>: fig. 3B, D–F). Scale bars: 1.0 mm (<bold>A, D, E, H</bold>); 0.5 mm (<bold>B, C, F, G</bold>).</p></caption><graphic xmlns:xlink="http://www.w3.org/1999/xlink" xlink:href="zookeys-994-001-g008.jpg" position="float" orientation="portrait" xlink:type="simple" id="oo_476319.jpg"><uri content-type="original_file" xlink:type="simple">https://binary.pensoft.net/fig/476319</uri></graphic></fig><fig id="F13" position="float" orientation="portrait"><object-id xmlns:xlink="http://www.w3.org/1999/xlink" content-type="doi" xlink:type="simple">10.3897/zookeys.994.56810.figure13</object-id><object-id xmlns:xlink="http://www.w3.org/1999/xlink" content-type="arpha" xlink:type="simple">2D9E165F-BCD0-5301-98F7-0B87AD43812C</object-id><label>Figure 13.</label><caption><p>Female pleon <bold>A</bold><italic><tp:taxon-name><tp:taxon-name-part taxon-name-part-type="genus" reg="Johora">Johora</tp:taxon-name-part> <tp:taxon-name-part taxon-name-part-type="species" reg="intermedia">intermedia</tp:taxon-name-part></tp:taxon-name></italic> Ng, 1986, female (17.9 × 14.7 mm) (<named-content xmlns:xlink="http://www.w3.org/1999/xlink" content-type="dwc:institutional_code" xlink:type="simple">ZRC</named-content> 2001.1002), Selangor <bold>B</bold><italic><tp:taxon-name><tp:taxon-name-part taxon-name-part-type="genus" reg="Johora">J.</tp:taxon-name-part> <tp:taxon-name-part taxon-name-part-type="species" reg="tahanensis">tahanensis</tp:taxon-name-part></tp:taxon-name></italic> (Bott, 1966), female (24.4 × 21.0 mm) (<named-content xmlns:xlink="http://www.w3.org/1999/xlink" content-type="dwc:institutional_code" xlink:type="simple">ZRC</named-content> 1984.6765), Pahang <bold>C</bold><italic><tp:taxon-name><tp:taxon-name-part taxon-name-part-type="genus" reg="Johora">J.</tp:taxon-name-part> <tp:taxon-name-part taxon-name-part-type="species" reg="thoi">thoi</tp:taxon-name-part></tp:taxon-name></italic> Ng, 1990, female (31.7 × 25.5 mm) (<named-content xmlns:xlink="http://www.w3.org/1999/xlink" content-type="dwc:institutional_code" xlink:type="simple">ZRC</named-content> 2001.1167), Terengganu <bold>D</bold><italic><tp:taxon-name><tp:taxon-name-part taxon-name-part-type="genus" reg="Johora">J.</tp:taxon-name-part> <tp:taxon-name-part taxon-name-part-type="species" reg="hoiseni">hoiseni</tp:taxon-name-part></tp:taxon-name></italic> Ng &amp; Takeda, 1992, paratype female (22.1 × 19.0 mm) (<named-content xmlns:xlink="http://www.w3.org/1999/xlink" content-type="dwc:institutional_code" xlink:type="simple">ZRC</named-content> 1984.6675), Kelantan <bold>E</bold><italic><tp:taxon-name><tp:taxon-name-part taxon-name-part-type="genus" reg="Johora">J.</tp:taxon-name-part> <tp:taxon-name-part taxon-name-part-type="species" reg="thaiana">thaiana</tp:taxon-name-part></tp:taxon-name></italic> Leelawathanagoon, Lheknim &amp; Ng, 2005, paratype female (21.0 × 17.4 mm) (<named-content xmlns:xlink="http://www.w3.org/1999/xlink" content-type="dwc:institutional_code" xlink:type="simple">ZRC</named-content> 2006.0053), Thailand <bold>F</bold><italic><tp:taxon-name><tp:taxon-name-part taxon-name-part-type="genus" reg="Johora">J.</tp:taxon-name-part> <tp:taxon-name-part taxon-name-part-type="species" reg="booliati">booliati</tp:taxon-name-part></tp:taxon-name></italic> sp. nov., paratype female (40.4 × 34.4 mm) (<named-content xmlns:xlink="http://www.w3.org/1999/xlink" content-type="dwc:institutional_code" xlink:type="simple">ZRC</named-content> 1995.270), Pahang <bold>G</bold><italic><tp:taxon-name><tp:taxon-name-part taxon-name-part-type="genus" reg="Johora">J.</tp:taxon-name-part> <tp:taxon-name-part taxon-name-part-type="species" reg="erici">erici</tp:taxon-name-part></tp:taxon-name></italic> sp. nov., paratype female (32.8 × 26.9 mm) (<named-content xmlns:xlink="http://www.w3.org/1999/xlink" content-type="dwc:institutional_code" xlink:type="simple">ZRC</named-content> 1995.268), Perak <bold>H</bold><italic><tp:taxon-name><tp:taxon-name-part taxon-name-part-type="genus" reg="Johora">J.</tp:taxon-name-part> <tp:taxon-name-part taxon-name-part-type="species" reg="michaeli">michaeli</tp:taxon-name-part></tp:taxon-name></italic> sp. nov., paratype female (29.9 × 25.0 mm) (<named-content xmlns:xlink="http://www.w3.org/1999/xlink" content-type="dwc:institutional_code" xlink:type="simple">ZRC</named-content> 2010.0047), Terengganu.</p></caption><graphic xmlns:xlink="http://www.w3.org/1999/xlink" xlink:href="zookeys-994-001-g013.jpg" position="float" orientation="portrait" xlink:type="simple" id="oo_476324.jpg"><uri content-type="original_file" xlink:type="simple">https://binary.pensoft.net/fig/476324</uri></graphic></fig><fig id="F14" position="float" orientation="portrait"><object-id xmlns:xlink="http://www.w3.org/1999/xlink" content-type="doi" xlink:type="simple">10.3897/zookeys.994.56810.figure14</object-id><object-id xmlns:xlink="http://www.w3.org/1999/xlink" content-type="arpha" xlink:type="simple">A0A7968D-DCDB-5EDC-91FA-9BBB5CADF996</object-id><label>Figure 14.</label><caption><p>Sternopleonal cavity and vulvae <bold>A</bold><italic><tp:taxon-name><tp:taxon-name-part taxon-name-part-type="genus" reg="Johora">Johora</tp:taxon-name-part> <tp:taxon-name-part taxon-name-part-type="species" reg="intermedia">intermedia</tp:taxon-name-part></tp:taxon-name></italic> Ng, 1986, female (17.9 × 14.7 mm) (<named-content xmlns:xlink="http://www.w3.org/1999/xlink" content-type="dwc:institutional_code" xlink:type="simple">ZRC</named-content> 2001.1002), Selangor <bold>B</bold><italic><tp:taxon-name><tp:taxon-name-part taxon-name-part-type="genus" reg="Johora">J.</tp:taxon-name-part> <tp:taxon-name-part taxon-name-part-type="species" reg="tahanensis">tahanensis</tp:taxon-name-part></tp:taxon-name></italic> (Bott, 1966), female (24.4 × 21.0 mm) (<named-content xmlns:xlink="http://www.w3.org/1999/xlink" content-type="dwc:institutional_code" xlink:type="simple">ZRC</named-content> 1984.6765), Pahang <bold>C</bold><italic><tp:taxon-name><tp:taxon-name-part taxon-name-part-type="genus" reg="Johora">J.</tp:taxon-name-part> <tp:taxon-name-part taxon-name-part-type="species" reg="thoi">thoi</tp:taxon-name-part></tp:taxon-name></italic> Ng, 1990, female (31.7 × 25.5 mm) (<named-content xmlns:xlink="http://www.w3.org/1999/xlink" content-type="dwc:institutional_code" xlink:type="simple">ZRC</named-content> 2001.1167), Terengganu <bold>D</bold><italic><tp:taxon-name><tp:taxon-name-part taxon-name-part-type="genus" reg="Johora">J.</tp:taxon-name-part> <tp:taxon-name-part taxon-name-part-type="species" reg="hoiseni">hoiseni</tp:taxon-name-part></tp:taxon-name></italic> Ng &amp; Takeda, 1992, paratype female (22.1 × 19.0 mm) (<named-content xmlns:xlink="http://www.w3.org/1999/xlink" content-type="dwc:institutional_code" xlink:type="simple">ZRC</named-content> 1984.6675), Kelantan <bold>E</bold><italic><tp:taxon-name><tp:taxon-name-part taxon-name-part-type="genus" reg="Johora">J.</tp:taxon-name-part> <tp:taxon-name-part taxon-name-part-type="species" reg="thaiana">thaiana</tp:taxon-name-part></tp:taxon-name></italic> Leelawathanagoon, Lheknim &amp; Ng, 2005, paratype female (21.0 × 17.4 mm) (<named-content xmlns:xlink="http://www.w3.org/1999/xlink" content-type="dwc:institutional_code" xlink:type="simple">ZRC</named-content> 2006.0053), Thailand <bold>F</bold><italic><tp:taxon-name><tp:taxon-name-part taxon-name-part-type="genus" reg="Johora">J.</tp:taxon-name-part> <tp:taxon-name-part taxon-name-part-type="species" reg="booliati">booliati</tp:taxon-name-part></tp:taxon-name></italic> sp. nov., paratype female (40.4 × 34.4 mm) (<named-content xmlns:xlink="http://www.w3.org/1999/xlink" content-type="dwc:institutional_code" xlink:type="simple">ZRC</named-content> 1995.270), Pahang <bold>G</bold><italic><tp:taxon-name><tp:taxon-name-part taxon-name-part-type="genus" reg="Johora">J.</tp:taxon-name-part> <tp:taxon-name-part taxon-name-part-type="species" reg="erici">erici</tp:taxon-name-part></tp:taxon-name></italic> sp. nov., paratype female (32.8 × 26.9 mm) (<named-content xmlns:xlink="http://www.w3.org/1999/xlink" content-type="dwc:institutional_code" xlink:type="simple">ZRC</named-content> 1995.268), Perak <bold>H</bold><italic><tp:taxon-name><tp:taxon-name-part taxon-name-part-type="genus" reg="Johora">J.</tp:taxon-name-part> <tp:taxon-name-part taxon-name-part-type="species" reg="michaeli">michaeli</tp:taxon-name-part></tp:taxon-name></italic> sp. nov., paratype female (29.9 × 25.0 mm) (<named-content xmlns:xlink="http://www.w3.org/1999/xlink" content-type="dwc:institutional_code" xlink:type="simple">ZRC</named-content> 2010.0047), Terengganu.</p></caption><graphic xmlns:xlink="http://www.w3.org/1999/xlink" xlink:href="zookeys-994-001-g014.jpg" position="float" orientation="portrait" xlink:type="simple" id="oo_476325.jpg"><uri content-type="original_file" xlink:type="simple">https://binary.pensoft.net/fig/476325</uri></graphic></fig></tp:treatment-sec><ref-list><ref id="B8"><mixed-citation xmlns:xlink="http://www.w3.org/1999/xlink" xlink:type="simple"><person-group><name name-style="western"><surname>Ng</surname><given-names>PKL</given-names></name></person-group> (<year>1985</year>) <article-title>Freshwater decapod crustaceans from Pulau Tioman, West Malaysia.</article-title><source>Zoologische Mededelingen</source><volume>59</volume>(<issue>14</issue>): <fpage>149</fpage>–<lpage>162</lpage>.</mixed-citation></ref><ref id="B11"><mixed-citation xmlns:xlink="http://www.w3.org/1999/xlink" xlink:type="simple"><person-group><name name-style="western"><surname>Ng</surname><given-names>PKL</given-names></name></person-group> (<year>1987</year>) <article-title>A revision of the Malayan freshwater crabs of the genus <italic><tp:taxon-name><tp:taxon-name-part taxon-name-part-type="genus">Johora</tp:taxon-name-part></tp:taxon-name></italic> Bott, 1966 stat. nov. (<tp:taxon-name><tp:taxon-name-part taxon-name-part-type="order">Decapoda</tp:taxon-name-part></tp:taxon-name>: <tp:taxon-name><tp:taxon-name-part taxon-name-part-type="infraorder">Brachyura</tp:taxon-name-part></tp:taxon-name>: <tp:taxon-name><tp:taxon-name-part taxon-name-part-type="family">Potamidae</tp:taxon-name-part></tp:taxon-name>).</article-title><source>Malayan Nature Journal</source><volume>41</volume>: <fpage>13</fpage>–<lpage>44</lpage>.</mixed-citation></ref><ref id="B13"><mixed-citation xmlns:xlink="http://www.w3.org/1999/xlink" xlink:type="simple"><person-group><name name-style="western"><surname>Ng</surname><given-names>PKL</given-names></name></person-group> (<year>1990</year>) <article-title>A new species of <italic><tp:taxon-name><tp:taxon-name-part taxon-name-part-type="genus">Johora</tp:taxon-name-part></tp:taxon-name></italic> Bott, 1966 (<tp:taxon-name><tp:taxon-name-part taxon-name-part-type="subphylum">Crustacea</tp:taxon-name-part></tp:taxon-name>: <tp:taxon-name><tp:taxon-name-part taxon-name-part-type="order">Decapoda</tp:taxon-name-part></tp:taxon-name>: <tp:taxon-name><tp:taxon-name-part taxon-name-part-type="infraorder">Brachyura</tp:taxon-name-part></tp:taxon-name>: <tp:taxon-name><tp:taxon-name-part taxon-name-part-type="family">Potamidae</tp:taxon-name-part></tp:taxon-name>) from Pulau Redang, Trengganu, Peninsular Malaysia.</article-title><source>Journal of Natural History</source><volume>24</volume>: <fpage>305</fpage>–<lpage>310</lpage>. <ext-link xlink:type="simple" ext-link-type="doi" xlink:href="10.1080/00222939000770221">https://doi.org/10.1080/00222939000770221</ext-link></mixed-citation></ref><ref id="B19"><mixed-citation xmlns:xlink="http://www.w3.org/1999/xlink" xlink:type="simple"><person-group><name name-style="western"><surname>Ng</surname><given-names>PKL</given-names></name><name name-style="western"><surname>Takeda</surname><given-names>M</given-names></name></person-group> (<year>1992</year>) <article-title>On some freshwater crabs (<tp:taxon-name><tp:taxon-name-part taxon-name-part-type="subphylum">Crustacea</tp:taxon-name-part></tp:taxon-name>, <tp:taxon-name><tp:taxon-name-part taxon-name-part-type="infraorder">Brachyura</tp:taxon-name-part></tp:taxon-name>, <tp:taxon-name><tp:taxon-name-part taxon-name-part-type="family">Potamidae</tp:taxon-name-part></tp:taxon-name>, <tp:taxon-name><tp:taxon-name-part taxon-name-part-type="family">Parathelphusidae</tp:taxon-name-part></tp:taxon-name> and <tp:taxon-name><tp:taxon-name-part taxon-name-part-type="family">Grapsidae</tp:taxon-name-part></tp:taxon-name>) from Peninsular Malaysia.</article-title><source>Bulletin of the National Science Museum, Tokyo, Series A</source><volume>18</volume>(<issue>3</issue>): <fpage>103</fpage>–<lpage>116</lpage>.</mixed-citation></ref><ref id="B27"><mixed-citation xmlns:xlink="http://www.w3.org/1999/xlink" xlink:type="simple"><person-group><name name-style="western"><surname>Yeo</surname><given-names>DCJ</given-names></name><name name-style="western"><surname>Cai</surname><given-names>Y</given-names></name><name name-style="western"><surname>Ng</surname><given-names>PKL</given-names></name></person-group> (<year>1999</year>) <article-title>The freshwater and terrestrial decapod <tp:taxon-name><tp:taxon-name-part taxon-name-part-type="subphylum">Crustacea</tp:taxon-name-part></tp:taxon-name> of Pulau Tioman, Peninsular Malaysia.</article-title><source>Raffles Bulletin of Zoology, Supplement</source><volume>6</volume>: <fpage>197</fpage>–<lpage>244</lpage>.</mixed-citation></ref><ref id="B26"><mixed-citation xmlns:xlink="http://www.w3.org/1999/xlink" xlink:type="simple"><person-group><name name-style="western"><surname>Yeo</surname><given-names>DCJ</given-names></name></person-group> (<year>2001</year>) <article-title>A new cavernicolous species of freshwater crab (<tp:taxon-name><tp:taxon-name-part taxon-name-part-type="subphylum">Crustacea</tp:taxon-name-part></tp:taxon-name>: <tp:taxon-name><tp:taxon-name-part taxon-name-part-type="infraorder">Brachyura</tp:taxon-name-part></tp:taxon-name>: <tp:taxon-name><tp:taxon-name-part taxon-name-part-type="family">Potamidae</tp:taxon-name-part></tp:taxon-name>) from Pulau Tioman, peninsular [sic] Malaysia.</article-title><source>Proceedings of the Biological Society of Washington</source><volume>114</volume>(<issue>3</issue>): <fpage>618</fpage>–<lpage>623</lpage>.</mixed-citation></ref><ref id="B6"><mixed-citation xmlns:xlink="http://www.w3.org/1999/xlink" xlink:type="simple"><person-group><name name-style="western"><surname>Leelawathanagoon</surname><given-names>P</given-names></name><name name-style="western"><surname>Lheknim</surname><given-names>V</given-names></name><name name-style="western"><surname>Ng</surname><given-names>PKL</given-names></name></person-group> (<year>2005</year>) <article-title>On a new species of freshwater crab of the genus <italic><tp:taxon-name><tp:taxon-name-part taxon-name-part-type="genus">Johora</tp:taxon-name-part></tp:taxon-name></italic> (<tp:taxon-name><tp:taxon-name-part taxon-name-part-type="infraorder">Brachyura</tp:taxon-name-part></tp:taxon-name>, <tp:taxon-name><tp:taxon-name-part taxon-name-part-type="family">Potamidae</tp:taxon-name-part></tp:taxon-name>) from Peninsular Thailand.</article-title><source>Crustaceana</source><volume>78</volume>(<issue>1</issue>): <fpage>59</fpage>–<lpage>66</lpage>. <ext-link xlink:type="simple" ext-link-type="doi" xlink:href="10.1163/1568540054024583">https://doi.org/10.1163/1568540054024583</ext-link></mixed-citation></ref><ref id="B30"><mixed-citation xmlns:xlink="http://www.w3.org/1999/xlink" xlink:type="simple"><person-group><name name-style="western"><surname>Yeo</surname><given-names>DCJ</given-names></name><name name-style="western"><surname>Shih</surname><given-names>H-T</given-names></name><name name-style="western"><surname>Ng</surname><given-names>PKL</given-names></name></person-group> (<year>2007</year>) <article-title>Phylogeny and biogeography of the freshwater crab genus <italic><tp:taxon-name><tp:taxon-name-part taxon-name-part-type="genus">Johora</tp:taxon-name-part></tp:taxon-name></italic> (<tp:taxon-name><tp:taxon-name-part taxon-name-part-type="subphylum">Crustacea</tp:taxon-name-part></tp:taxon-name>: <tp:taxon-name><tp:taxon-name-part taxon-name-part-type="infraorder">Brachyura</tp:taxon-name-part></tp:taxon-name>: <tp:taxon-name><tp:taxon-name-part taxon-name-part-type="family">Potamidae</tp:taxon-name-part></tp:taxon-name>) from the Malay Peninsula, and the origins of its insular fauna.</article-title><source>Zoological Scripta</source><volume>36</volume>(<issue>3</issue>): <fpage>255</fpage>–<lpage>269</lpage>. <ext-link xlink:type="simple" ext-link-type="doi" xlink:href="10.1111/j.1463-6409.2007.00276.x">https://doi.org/10.1111/j.1463-6409.2007.00276.x</ext-link></mixed-citation></ref></ref-list></tp:taxon-treatment>
