# Supplementary material for: Revision of the freshwater crabs of the Johora tahanensis (Bott, 1966) species group (Crustacea, Brachyura, Potamidae), with a key to the genus
Source: Zookeys. 2020 Nov 17;994:1–34. doi: 10.3897/zookeys.994.56810 (PMC7686225; doi:10.3897/zookeys.994.56810)
Supplement: XML Treatment for Johora tahanensis [file zookeys.994.56810-treatment2.xml]

<!DOCTYPE tp:taxon-treatment
  PUBLIC "-//TaxonX//DTD Taxonomic Treatment Publishing DTD v0 20100105//EN" "tax-treatment-NSO.dtd">
<tp:taxon-treatment xmlns:tp="http://www.plazi.org/taxpub"><tp:treatment-meta><kwd-group><label>Taxon classification</label><kwd><named-content xmlns:xlink="http://www.w3.org/1999/xlink" content-type="kingdom">Animalia</named-content></kwd><kwd><named-content xmlns:xlink="http://www.w3.org/1999/xlink" content-type="order">Decapoda</named-content></kwd><kwd><named-content xmlns:xlink="http://www.w3.org/1999/xlink" content-type="family">Potamidae</named-content></kwd></kwd-group><mixed-citation publication-type="journal"><person-group><name><surname>Ng</surname><given-names>Peter K. L.</given-names></name></person-group><article-title>Revision of the freshwater crabs of the <italic><tp:taxon-name><tp:taxon-name-part taxon-name-part-type="genus" reg="Johora">Johora</tp:taxon-name-part> <tp:taxon-name-part taxon-name-part-type="species" reg="tahanensis">tahanensis</tp:taxon-name-part></tp:taxon-name></italic> (Bott, 1966) species group (<tp:taxon-name><tp:taxon-name-part taxon-name-part-type="subphylum">Crustacea</tp:taxon-name-part></tp:taxon-name>, <tp:taxon-name><tp:taxon-name-part taxon-name-part-type="infraorder">Brachyura</tp:taxon-name-part></tp:taxon-name>, <tp:taxon-name><tp:taxon-name-part taxon-name-part-type="family">Potamidae</tp:taxon-name-part></tp:taxon-name>), with a key to the genus</article-title><source>Zookeys</source><day>17</day><month>11</month><year>2020</year><volume>994</volume><fpage>1</fpage><lpage>34</lpage><pub-id pub-id-type="doi">10.3897/zookeys.994.56810</pub-id></mixed-citation></tp:treatment-meta><tp:nomenclature><tp:taxon-name><object-id xmlns:xlink="http://www.w3.org/1999/xlink" content-type="arpha" xlink:type="simple">CEDC1AC6-17E4-5B1D-9851-FF5A4A16DA00</object-id>
                <tp:taxon-name-part taxon-name-part-type="genus" reg="Johora">Johora</tp:taxon-name-part>
                <tp:taxon-name-part taxon-name-part-type="species" reg="tahanensis">tahanensis</tp:taxon-name-part>
              </tp:taxon-name><tp:taxon-authority>Bott, 1966</tp:taxon-authority><xref ref-type="fig" rid="F1">Figures 1B</xref><xref ref-type="fig" rid="F2">, 2B</xref><xref ref-type="fig" rid="F3">, 3B</xref><xref ref-type="fig" rid="F4">, 4B</xref><xref ref-type="fig" rid="F5">, 5B</xref><xref ref-type="fig" rid="F8">, 8A–D</xref><xref ref-type="fig" rid="F12">, 12B</xref><xref ref-type="fig" rid="F13">, 13B</xref><xref ref-type="fig" rid="F14">, 14B</xref><tp:nomenclature-citation-list><tp:nomenclature-citation><tp:taxon-name>
                    <tp:taxon-name-part taxon-name-part-type="genus" reg="Potamiscus">Potamiscus</tp:taxon-name-part> (<tp:taxon-name-part taxon-name-part-type="subgenus" reg="Johora">Johora</tp:taxon-name-part>) <tp:taxon-name-part taxon-name-part-type="species" reg="johorensis">johorensis</tp:taxon-name-part> <tp:taxon-name-part taxon-name-part-type="subspecies" reg="tahanensis">tahanensis</tp:taxon-name-part></tp:taxon-name><comment>Bott, 1966: 495 (part), pl. 21 fig. 15.</comment></tp:nomenclature-citation><tp:nomenclature-citation><tp:taxon-name>
                    <tp:taxon-name-part taxon-name-part-type="genus" reg="Stoliczia">Stoliczia</tp:taxon-name-part> (<tp:taxon-name-part taxon-name-part-type="subgenus" reg="Johora">Johora</tp:taxon-name-part>) <tp:taxon-name-part taxon-name-part-type="species" reg="johorensis">johorensis</tp:taxon-name-part> <tp:taxon-name-part taxon-name-part-type="subspecies" reg="tahanensis">tahanensis</tp:taxon-name-part></tp:taxon-name><comment>– <xref ref-type="bibr" rid="B2">Bott 1970</xref>: 181 (part), pl. 50 fig. 50.</comment></tp:nomenclature-citation><tp:nomenclature-citation><tp:taxon-name>
                    <tp:taxon-name-part taxon-name-part-type="genus" reg="Johora">Johora</tp:taxon-name-part> <tp:taxon-name-part taxon-name-part-type="species" reg="tahanensis">tahanensis</tp:taxon-name-part></tp:taxon-name><comment>– <xref ref-type="bibr" rid="B11">Ng 1987</xref>: 33 (part), fig. 9A; <xref ref-type="bibr" rid="B12">Ng 1988</xref>: 42 (part), fig. C, F; <xref ref-type="bibr" rid="B19">Ng and Takeda 1992</xref>: 107 (part); <xref ref-type="bibr" rid="B14">Ng 2004</xref>: 321; <xref ref-type="bibr" rid="B21">Ng and Yeo 2007</xref>: 102; <xref ref-type="bibr" rid="B18">Ng et al. 2008</xref>: 163; <xref ref-type="bibr" rid="B3">Cumberlidge et al. 2009</xref>: table.</comment></tp:nomenclature-citation><tp:nomenclature-citation><tp:taxon-name>
                    <tp:taxon-name-part taxon-name-part-type="genus" reg="Stoliczia">Stoliczia</tp:taxon-name-part> <tp:taxon-name-part taxon-name-part-type="species" reg="johorensis">johorensis</tp:taxon-name-part> <tp:taxon-name-part taxon-name-part-type="subspecies" reg="tahanensis">tahanensis</tp:taxon-name-part></tp:taxon-name><comment>– <xref ref-type="bibr" rid="B25">Takeda 1987</xref>: 92, pl. X (center).</comment></tp:nomenclature-citation></tp:nomenclature-citation-list></tp:nomenclature><tp:treatment-sec sec-type="material" id="SECID0ECGAG"><title>Material examined.</title><p>13 males (largest 27.2 × 22.9 mm), 13 females (largest 24.4 × 21.0 mm), 4 juveniles (<named-content xmlns:xlink="http://www.w3.org/1999/xlink" content-type="dwc:institutional_code" xlink:type="simple">ZRC</named-content> 1984.6764–6793), Kuala Tahan, Taman Negara National Park, Pahang, coll. Tweedie MWF, April 1940; 1 male (30.7 × 25.5 mm), 2 females (<named-content xmlns:xlink="http://www.w3.org/1999/xlink" content-type="dwc:institutional_code" xlink:type="simple">ZRC</named-content> 1984.6795–6797), rivulet of Sungei Tahan, Kuala Tahan, Taman Negara National Park, Pahang, coll. Alfred ER, 23 March 1956; 1 male (<named-content xmlns:xlink="http://www.w3.org/1999/xlink" content-type="dwc:institutional_code" xlink:type="simple">ZRC</named-content> 1989.2086), Changah Siveh, Sungei Tahan, Taman Negara National Park, Pahang, coll. Alfred ER, 3 March 1948; 1 female (<named-content xmlns:xlink="http://www.w3.org/1999/xlink" content-type="dwc:institutional_code" xlink:type="simple">ZRC</named-content> 1989.3749), Jenka, Sungei Tekam, Pahang, <named-content xmlns:xlink="http://www.w3.org/1999/xlink" content-type="dwc:verbatimCoordinates" xlink:type="simple"><named-content content-type="geo-json" specific-use="{&#34;type&#34;:&#34;Point&#34;,&#34;coordinates&#34;:[102.650000,4.216667]}" id="NCID0ELHAG" xlink:type="simple">4°13'N, 102°39'E</named-content></named-content>, coll. Lim RP, 19 March 1981; 1 young male, 1 female (<named-content xmlns:xlink="http://www.w3.org/1999/xlink" content-type="dwc:institutional_code" xlink:type="simple">ZRC</named-content> 1989.2144–2145), from University of Malaya collections, 1960s; 2 juveniles (<named-content xmlns:xlink="http://www.w3.org/1999/xlink" content-type="dwc:institutional_code" xlink:type="simple">ZRC</named-content> 1989.3358–3359), station F63/20, tributary of Sungei Telom (= Sungei Telum), Pahang, coll. University of Malaya, 9 March 1963; 1 female (<named-content xmlns:xlink="http://www.w3.org/1999/xlink" content-type="dwc:institutional_code" xlink:type="simple">ZRC</named-content> 1989.3686), coll. University of Malaya, no date. All locations in Peninsular Malaysia.</p></tp:treatment-sec><tp:treatment-sec sec-type="diagnosis" id="SECID0EIIAG"><title>Diagnosis.</title><p>Adult carapace width to length ratio 1.16–1.19 (Figs <xref ref-type="fig" rid="F1">1B</xref>, <xref ref-type="fig" rid="F2">2B</xref>, <xref ref-type="fig" rid="F12">12B</xref>); dorsal surface gently convex in frontal view, not inflated (Fig. <xref ref-type="fig" rid="F3">3B</xref>); frontal margin almost straight (Fig. <xref ref-type="fig" rid="F2">2B</xref>); suborbital, pterygostomial and sub-branchial regions rugose, pterygostomial region covered with dense setae (Fig. <xref ref-type="fig" rid="F3">3B</xref>); epigastric cristae distinct, distinctly anterior to sharp postorbital cristae, postorbital cristae with lateral edges low, joining lateral margin through oblique striae (Fig. <xref ref-type="fig" rid="F2">2B</xref>); external orbital tooth separated from epibranchial tooth by distinct cleft, epibranchial tooth sharp, distinct (Fig. <xref ref-type="fig" rid="F2">2B</xref>); anterolateral margin distinctly convex (Fig. <xref ref-type="fig" rid="F2">2B</xref>); posterolateral margin gently sinuous to almost straight, distinctly converging towards gently convex, entire posterior carapace margin (Fig. <xref ref-type="fig" rid="F2">2B</xref>); posterior margin of epistome with triangular median triangle, lateral margin obliquely sloping (Fig. <xref ref-type="fig" rid="F3">3B</xref>); outer surfaces of third maxillipeds with dense, long stiff setae; ischium subrectangular, with shallow median oblique groove (Figs <xref ref-type="fig" rid="F3">3B</xref>, <xref ref-type="fig" rid="F4">4B</xref>); ambulatory legs not elongate, length to width ratio of merus of fourth ambulatory leg 2.7–2.8 (Figs <xref ref-type="fig" rid="F1">1B</xref>, <xref ref-type="fig" rid="F12">12B</xref>); G1 subterminal segment gradually tapering from broad proximal part to slender distal part, without distinct shelf-like structure along gently concave outer margin; terminal segment gently curved outwards (from median part of sternum), ca. half length of subterminal segment, surface with numerous short setae (Fig. <xref ref-type="fig" rid="F8">8A–C</xref>); G2 slightly longer than G1, distal segment long, about half length of basal segment (Fig. <xref ref-type="fig" rid="F8">8D</xref>). Female pleon longitudinally ovate; somites 3–6 progressively narrower; telson subtriangular (Fig. <xref ref-type="fig" rid="F13">13B</xref>). Vulvae large, on anterior half of sternite 6, slightly pushing into suture with sternite 5, lateral sternal vulvar cover semicircular (Fig. <xref ref-type="fig" rid="F14">14B</xref>).</p><fig id="F3" position="float" orientation="portrait"><object-id xmlns:xlink="http://www.w3.org/1999/xlink" content-type="doi" xlink:type="simple">10.3897/zookeys.994.56810.figure3</object-id><object-id xmlns:xlink="http://www.w3.org/1999/xlink" content-type="arpha" xlink:type="simple">FE2983E1-62A8-5AC3-B0E6-42D132BE9B68</object-id><label>Figure 3.</label><caption><p>Frontal view of cephalothorax <bold>A</bold><italic><tp:taxon-name><tp:taxon-name-part taxon-name-part-type="genus" reg="Johora">Johora</tp:taxon-name-part> <tp:taxon-name-part taxon-name-part-type="species" reg="intermedia">intermedia</tp:taxon-name-part></tp:taxon-name></italic> Ng, 1986, holotype male (19.8 × 15.1 mm) (<named-content xmlns:xlink="http://www.w3.org/1999/xlink" content-type="dwc:institutional_code" xlink:type="simple">ZRC</named-content> 1984.6529), Pahang <bold>B</bold><italic><tp:taxon-name><tp:taxon-name-part taxon-name-part-type="genus" reg="Johora">J.</tp:taxon-name-part> <tp:taxon-name-part taxon-name-part-type="species" reg="tahanensis">tahanensis</tp:taxon-name-part></tp:taxon-name></italic> (Bott, 1966), male (30.7 × 25.5 mm) (<named-content xmlns:xlink="http://www.w3.org/1999/xlink" content-type="dwc:institutional_code" xlink:type="simple">ZRC</named-content> 1984.6795), Pahang <bold>C</bold><italic><tp:taxon-name><tp:taxon-name-part taxon-name-part-type="genus" reg="Johora">J.</tp:taxon-name-part> <tp:taxon-name-part taxon-name-part-type="species" reg="thoi">thoi</tp:taxon-name-part></tp:taxon-name></italic> Ng, 1990, holotype male (41.2 × 33.3 mm) (<named-content xmlns:xlink="http://www.w3.org/1999/xlink" content-type="dwc:institutional_code" xlink:type="simple">ZRC</named-content> 1989.2249), Terengganu <bold>D</bold><italic><tp:taxon-name><tp:taxon-name-part taxon-name-part-type="genus" reg="Johora">J.</tp:taxon-name-part> <tp:taxon-name-part taxon-name-part-type="species" reg="hoiseni">hoiseni</tp:taxon-name-part></tp:taxon-name></italic> Ng &amp; Takeda, 1992, holotype male (25.1 × 21.1 mm) (<named-content xmlns:xlink="http://www.w3.org/1999/xlink" content-type="dwc:institutional_code" xlink:type="simple">ZRC</named-content> 1984.6673), Kelantan <bold>E</bold><italic><tp:taxon-name><tp:taxon-name-part taxon-name-part-type="genus" reg="Johora">J.</tp:taxon-name-part> <tp:taxon-name-part taxon-name-part-type="species" reg="thaiana">thaiana</tp:taxon-name-part></tp:taxon-name></italic> Leelawathanagoon, Lheknim &amp; Ng, 2005, paratype male (22.2 × 18.6 mm) (<named-content xmlns:xlink="http://www.w3.org/1999/xlink" content-type="dwc:institutional_code" xlink:type="simple">ZRC</named-content> 2006.0052), Thailand <bold>F</bold><italic><tp:taxon-name><tp:taxon-name-part taxon-name-part-type="genus" reg="Johora">J.</tp:taxon-name-part> <tp:taxon-name-part taxon-name-part-type="species" reg="booliati">booliati</tp:taxon-name-part></tp:taxon-name></italic> sp. nov., holotype male (34.6 × 30.0 mm) (<named-content xmlns:xlink="http://www.w3.org/1999/xlink" content-type="dwc:institutional_code" xlink:type="simple">ZRC</named-content> 2020.0072), Pahang <bold>G</bold><italic><tp:taxon-name><tp:taxon-name-part taxon-name-part-type="genus" reg="Johora">J.</tp:taxon-name-part> <tp:taxon-name-part taxon-name-part-type="species" reg="erici">erici</tp:taxon-name-part></tp:taxon-name></italic> sp. nov., holotype male (38.3 × 32.0 mm) (<named-content xmlns:xlink="http://www.w3.org/1999/xlink" content-type="dwc:institutional_code" xlink:type="simple">ZRC</named-content> 2020.0360), Perak <bold>H</bold><italic><tp:taxon-name><tp:taxon-name-part taxon-name-part-type="genus" reg="Johora">J.</tp:taxon-name-part> <tp:taxon-name-part taxon-name-part-type="species" reg="michaeli">michaeli</tp:taxon-name-part></tp:taxon-name></italic> sp. nov., holotype male (22.7 × 19.2 mm) (<named-content xmlns:xlink="http://www.w3.org/1999/xlink" content-type="dwc:institutional_code" xlink:type="simple">ZRC</named-content> 2010.0047), Terengganu.</p></caption><graphic xmlns:xlink="http://www.w3.org/1999/xlink" xlink:href="zookeys-994-001-g003.jpg" position="float" orientation="portrait" xlink:type="simple" id="oo_476314.jpg"><uri content-type="original_file" xlink:type="simple">https://binary.pensoft.net/fig/476314</uri></graphic></fig></tp:treatment-sec><tp:treatment-sec sec-type="description" id="SECID0EPQAG"><title>Description of male.</title><p>Carapace subrectangular broader than long, width to length ratio 1.16–1.19; dorsal surface gently convex in frontal view (Figs <xref ref-type="fig" rid="F1">1B</xref>, <xref ref-type="fig" rid="F2">2B</xref>, <xref ref-type="fig" rid="F3">3B</xref>). Frontal margin almost straight; frontal region, dorsal surface, lateral parts of anterolateral and branchial regions rugose, covered with small granules and striae; regions clearly indicated, median H-shaped gastro-cardiac groove deep; cervical grooves broad, shallow; suborbital, pterygostomial and sub-branchial regions rugose, covered with dense setae (Figs <xref ref-type="fig" rid="F2">2B</xref>, <xref ref-type="fig" rid="F3">3B</xref>). Epigastric cristae distinct, marked by transverse striae, not cristate, separated by median groove; postorbital cristae sharp, prominent, positioned distinctly posterior to and separated from epigastric cristae, lateral edges reaching beginning of cervical groove, reaching lateral margin through series of short, oblique striae (Figs <xref ref-type="fig" rid="F1">1B</xref>, <xref ref-type="fig" rid="F2">2B</xref>). Frontal margin entire; separated from supraorbital margin by rounded angle (Fig. <xref ref-type="fig" rid="F2">2B</xref>). External orbital tooth triangular, outer margin twice length of inner margin; epibranchial tooth sharp, distinct, separated from anterolateral margin by distinct cleft (Figs <xref ref-type="fig" rid="F1">1B</xref>, <xref ref-type="fig" rid="F2">2B</xref>). Anterolateral margins convex, cristate, granulated (Fig. <xref ref-type="fig" rid="F2">2B</xref>). Posterolateral margin gently sinuous to almost straight, distinctly converging towards gently convex, entire posterior carapace margin (Figs <xref ref-type="fig" rid="F1">1B</xref>, <xref ref-type="fig" rid="F2">2B</xref>). Orbits subovate; eye filling up most of orbital space; ocular peduncle relatively short, stout; cornea large, pigmented (Fig. <xref ref-type="fig" rid="F3">3B</xref>). Supraorbital margin concave, entire (Fig. <xref ref-type="fig" rid="F2">2B</xref>). Suborbital margin concave, complete, cristate (Fig. <xref ref-type="fig" rid="F3">3B</xref>). Antennules short, folding transversely in narrow fossa; antennae very short, not reaching cornea of eyes (Fig. <xref ref-type="fig" rid="F3">3B</xref>). Posterior margin of epistome with triangular median lobe; lateral part obliquely sloping, with 2 distinct concave margins (Fig. <xref ref-type="fig" rid="F3">3B</xref>). Mandibular palp with 3 distinct articles, terminal article single lobed.</p><p>Third maxillipeds covering most of buccal cavity when closed; surfaces of merus, ischium and exopod with numerous long stiff setae; ischium subrectangular, with shallow median oblique groove; merus subquadrate, slightly wider than long, anteroexternal angle not expanded; exopod slender, reaching half length of merus, with long flagellum (Figs <xref ref-type="fig" rid="F3">3B</xref>, <xref ref-type="fig" rid="F4">4B</xref>).</p><fig id="F4" position="float" orientation="portrait"><object-id xmlns:xlink="http://www.w3.org/1999/xlink" content-type="doi" xlink:type="simple">10.3897/zookeys.994.56810.figure4</object-id><object-id xmlns:xlink="http://www.w3.org/1999/xlink" content-type="arpha" xlink:type="simple">7C124B93-94FB-5BE5-B233-A3685EA0F6AB</object-id><label>Figure 4.</label><caption><p>Left third maxilliped <bold>A</bold><italic><tp:taxon-name><tp:taxon-name-part taxon-name-part-type="genus" reg="Johora">Johora</tp:taxon-name-part> <tp:taxon-name-part taxon-name-part-type="species" reg="intermedia">intermedia</tp:taxon-name-part></tp:taxon-name></italic> Ng, 1986, holotype male (19.8 × 15.1 mm) (<named-content xmlns:xlink="http://www.w3.org/1999/xlink" content-type="dwc:institutional_code" xlink:type="simple">ZRC</named-content> 1984.6529), Pahang <bold>B</bold><italic><tp:taxon-name><tp:taxon-name-part taxon-name-part-type="genus" reg="Johora">J.</tp:taxon-name-part> <tp:taxon-name-part taxon-name-part-type="species" reg="tahanensis">tahanensis</tp:taxon-name-part></tp:taxon-name></italic> (Bott, 1966), male (30.7 × 25.5 mm) (<named-content xmlns:xlink="http://www.w3.org/1999/xlink" content-type="dwc:institutional_code" xlink:type="simple">ZRC</named-content> 1984.6795), Pahang <bold>C</bold><italic><tp:taxon-name><tp:taxon-name-part taxon-name-part-type="genus" reg="Johora">J.</tp:taxon-name-part> <tp:taxon-name-part taxon-name-part-type="species" reg="thoi">thoi</tp:taxon-name-part></tp:taxon-name></italic> Ng, 1990, holotype male (41.2 × 33.3 mm) (<named-content xmlns:xlink="http://www.w3.org/1999/xlink" content-type="dwc:institutional_code" xlink:type="simple">ZRC</named-content> 1989.2249), Terengganu <bold>D</bold><italic><tp:taxon-name><tp:taxon-name-part taxon-name-part-type="genus" reg="Johora">J.</tp:taxon-name-part> <tp:taxon-name-part taxon-name-part-type="species" reg="hoiseni">hoiseni</tp:taxon-name-part></tp:taxon-name></italic> Ng &amp; Takeda, 1992, holotype male (25.1 × 21.1 mm) (<named-content xmlns:xlink="http://www.w3.org/1999/xlink" content-type="dwc:institutional_code" xlink:type="simple">ZRC</named-content> 1984.6673), Kelantan <bold>E</bold><italic><tp:taxon-name><tp:taxon-name-part taxon-name-part-type="genus" reg="Johora">J.</tp:taxon-name-part> <tp:taxon-name-part taxon-name-part-type="species" reg="thaiana">thaiana</tp:taxon-name-part></tp:taxon-name></italic> Leelawathanagoon, Lheknim &amp; Ng, 2005, paratype male (22.2 × 18.6 mm) (<named-content xmlns:xlink="http://www.w3.org/1999/xlink" content-type="dwc:institutional_code" xlink:type="simple">ZRC</named-content> 2006.0052), Thailand <bold>F</bold><italic><tp:taxon-name><tp:taxon-name-part taxon-name-part-type="genus" reg="Johora">J.</tp:taxon-name-part> <tp:taxon-name-part taxon-name-part-type="species" reg="booliati">booliati</tp:taxon-name-part></tp:taxon-name></italic> sp. nov., holotype male (34.6 × 30.0 mm) (<named-content xmlns:xlink="http://www.w3.org/1999/xlink" content-type="dwc:institutional_code" xlink:type="simple">ZRC</named-content> 2020.0072), Pahang <bold>G</bold><italic><tp:taxon-name><tp:taxon-name-part taxon-name-part-type="genus" reg="Johora">J.</tp:taxon-name-part> <tp:taxon-name-part taxon-name-part-type="species" reg="erici">erici</tp:taxon-name-part></tp:taxon-name></italic> sp. nov., holotype male (38.3 × 32.0 mm) (<named-content xmlns:xlink="http://www.w3.org/1999/xlink" content-type="dwc:institutional_code" xlink:type="simple">ZRC</named-content> 2020.0360), Perak <bold>H</bold><italic><tp:taxon-name><tp:taxon-name-part taxon-name-part-type="genus" reg="Johora">J.</tp:taxon-name-part> <tp:taxon-name-part taxon-name-part-type="species" reg="michaeli">michaeli</tp:taxon-name-part></tp:taxon-name></italic> sp. nov., holotype male (22.7 × 19.2 mm) (<named-content xmlns:xlink="http://www.w3.org/1999/xlink" content-type="dwc:institutional_code" xlink:type="simple">ZRC</named-content> 2010.0047), Terengganu.</p></caption><graphic xmlns:xlink="http://www.w3.org/1999/xlink" xlink:href="zookeys-994-001-g004.jpg" position="float" orientation="portrait" xlink:type="simple" id="oo_476315.jpg"><uri content-type="original_file" xlink:type="simple">https://binary.pensoft.net/fig/476315</uri></graphic></fig><p>Chelipeds asymmetrical (Fig. <xref ref-type="fig" rid="F1">1B</xref>). Anterior margin of basis-ischium smooth; margins of merus rugose, uneven; inner margin lined with dense setae. Outer surface of carpus rugose, inner distal angle with sharp tooth (Fig. <xref ref-type="fig" rid="F1">1B</xref>). Outer surfaces of chelae rugose; chela stout (Fig. <xref ref-type="fig" rid="F1">1B</xref>). Fingers of chela almost straight, longer than palm; cutting edges of both fingers with variously sized teeth and denticles; fingers of slightly smaller chela similar (Fig. <xref ref-type="fig" rid="F1">1B</xref>).</p><p>Ambulatory legs not elongate, length to width ratio of merus of fourth ambulatory leg 2.7–2.8; second pair longest, fourth pair shortest (Fig. <xref ref-type="fig" rid="F1">1B</xref>). Surface of merus gently rugose, dorsal margin weakly cristate, slightly uneven, appears serrated, without subdistal spine or tooth; carpus rugose with short setae; propodus laterally flattened, margins with short setae; dactylus gently curved, setose, margins with short spines (Fig. <xref ref-type="fig" rid="F1">1B</xref>).</p><p>Thoracic sternum (notably sternites 3, 4) with shallow pits to smooth (Fig. <xref ref-type="fig" rid="F5">5B</xref>). Sternites 1, 2 completely fused to form triangular plate with convex margins; separated from sternite 3 by distinct, gently concave suture lined with short setae; sternites 3, 4 completely fused except for shallow oblique depression between sternites, lined with short stiff setae (Fig. <xref ref-type="fig" rid="F5">5B</xref>); sutures between sternites 4/5, 5/6, 6/7 medially interrupted; suture between sternites 7, 8 complete; deep longitudinal groove on sternite 8 extending to most of sternite 7. Penis on condyle of coxa of fourth ambulatory leg. Sternopleonal cavity deep, reaching to imaginary line connecting submedian parts of cheliped coxae (Fig. <xref ref-type="fig" rid="F5">5B</xref>). Male pleonal locking tubercle relatively large, low, round, positioned on posterior edge of sternite 5, just adjacent to sternite 6.</p><fig id="F5" position="float" orientation="portrait"><object-id xmlns:xlink="http://www.w3.org/1999/xlink" content-type="doi" xlink:type="simple">10.3897/zookeys.994.56810.figure5</object-id><object-id xmlns:xlink="http://www.w3.org/1999/xlink" content-type="arpha" xlink:type="simple">083DFD2E-BC32-5DDA-8804-64F8FC13C91E</object-id><label>Figure 5.</label><caption><p>Anterior thoracic sternum and pleon <bold>A</bold><italic><tp:taxon-name><tp:taxon-name-part taxon-name-part-type="genus" reg="Johora">Johora</tp:taxon-name-part> <tp:taxon-name-part taxon-name-part-type="species" reg="intermedia">intermedia</tp:taxon-name-part></tp:taxon-name></italic> Ng, 1986, holotype male (19.8 × 15.1 mm) (<named-content xmlns:xlink="http://www.w3.org/1999/xlink" content-type="dwc:institutional_code" xlink:type="simple">ZRC</named-content> 1984.6529), Pahang <bold>B</bold><italic><tp:taxon-name><tp:taxon-name-part taxon-name-part-type="genus" reg="Johora">J.</tp:taxon-name-part> <tp:taxon-name-part taxon-name-part-type="species" reg="tahanensis">tahanensis</tp:taxon-name-part></tp:taxon-name></italic> (Bott, 1966), male (30.7 × 25.5 mm) (<named-content xmlns:xlink="http://www.w3.org/1999/xlink" content-type="dwc:institutional_code" xlink:type="simple">ZRC</named-content> 1984.6795), Pahang <bold>C</bold><italic><tp:taxon-name><tp:taxon-name-part taxon-name-part-type="genus" reg="Johora">J.</tp:taxon-name-part> <tp:taxon-name-part taxon-name-part-type="species" reg="thoi">thoi</tp:taxon-name-part></tp:taxon-name></italic> Ng, 1990, holotype male (41.2 × 33.3 mm) (<named-content xmlns:xlink="http://www.w3.org/1999/xlink" content-type="dwc:institutional_code" xlink:type="simple">ZRC</named-content> 1989.2249), Terengganu <bold>D</bold><italic><tp:taxon-name><tp:taxon-name-part taxon-name-part-type="genus" reg="Johora">J.</tp:taxon-name-part> <tp:taxon-name-part taxon-name-part-type="species" reg="hoiseni">hoiseni</tp:taxon-name-part></tp:taxon-name></italic> Ng &amp; Takeda, 1992, holotype male (25.1 × 21.1 mm) (<named-content xmlns:xlink="http://www.w3.org/1999/xlink" content-type="dwc:institutional_code" xlink:type="simple">ZRC</named-content> 1984.6673), Kelantan <bold>E</bold><italic><tp:taxon-name><tp:taxon-name-part taxon-name-part-type="genus" reg="Johora">J.</tp:taxon-name-part> <tp:taxon-name-part taxon-name-part-type="species" reg="thaiana">thaiana</tp:taxon-name-part></tp:taxon-name></italic> Leelawathanagoon, Lheknim &amp; Ng, 2005, paratype male (22.2 × 18.6 mm) (<named-content xmlns:xlink="http://www.w3.org/1999/xlink" content-type="dwc:institutional_code" xlink:type="simple">ZRC</named-content> 2006.0052), Thailand <bold>F</bold><italic><tp:taxon-name><tp:taxon-name-part taxon-name-part-type="genus" reg="Johora">J.</tp:taxon-name-part> <tp:taxon-name-part taxon-name-part-type="species" reg="booliati">booliati</tp:taxon-name-part></tp:taxon-name></italic> sp. nov., holotype male (34.6 × 30.0 mm) (<named-content xmlns:xlink="http://www.w3.org/1999/xlink" content-type="dwc:institutional_code" xlink:type="simple">ZRC</named-content> 2020.0072), Pahang <bold>G</bold><italic><tp:taxon-name><tp:taxon-name-part taxon-name-part-type="genus" reg="Johora">J.</tp:taxon-name-part> <tp:taxon-name-part taxon-name-part-type="species" reg="erici">erici</tp:taxon-name-part></tp:taxon-name></italic> sp. nov., holotype male (38.3 × 32.0 mm) (<named-content xmlns:xlink="http://www.w3.org/1999/xlink" content-type="dwc:institutional_code" xlink:type="simple">ZRC</named-content> 2020.0360), Perak <bold>H</bold><italic><tp:taxon-name><tp:taxon-name-part taxon-name-part-type="genus" reg="Johora">J.</tp:taxon-name-part> <tp:taxon-name-part taxon-name-part-type="species" reg="michaeli">michaeli</tp:taxon-name-part></tp:taxon-name></italic> sp. nov., holotype male (22.7 × 19.2 mm) (<named-content xmlns:xlink="http://www.w3.org/1999/xlink" content-type="dwc:institutional_code" xlink:type="simple">ZRC</named-content> 2010.0047), Terengganu.</p></caption><graphic xmlns:xlink="http://www.w3.org/1999/xlink" xlink:href="zookeys-994-001-g005.jpg" position="float" orientation="portrait" xlink:type="simple" id="oo_476316.jpg"><uri content-type="original_file" xlink:type="simple">https://binary.pensoft.net/fig/476316</uri></graphic></fig><p>Pleon triangular, all somites, telson free; telson triangular, lateral margins almost straight to gently sinuous; somite 6 subtrapezoidal, distinctly wider than long, lateral margins gently sinuous; somites 3–5 trapezoidal, gradually decreasing in width; somites 1, 2 subrectangular, narrow, very wide, reaching to bases of coxae of fourth ambulatory legs, thoracic sternite 8 not visible when pleon closed (Fig. <xref ref-type="fig" rid="F5">5B</xref>).</p><p>G1 subterminal segment gradually tapering from broad proximal part to slender distal part, without distinct shelf-like structure along gently concave outer margin; terminal segment gently curved outwards (from median part of sternum), ca. half length of subterminal segment, surfaces with numerous short setae (Fig. <xref ref-type="fig" rid="F8">8A–C</xref>); G2 slightly longer than G1, distal segment long, about half length of basal segment (Fig. <xref ref-type="fig" rid="F8">8D</xref>).</p><p><bold>Female</bold>. Similar to male in most non-sexual features; chelipeds symmetrical or only slightly asymmetrical (Fig. <xref ref-type="fig" rid="F12">12B</xref>). Pleon longitudinally ovate, covering most of thoracic sternal surface, all somites and telson free; somites 3–6 progressively narrower; telson subtriangular (Fig. <xref ref-type="fig" rid="F13">13B</xref>). Vulvae large, covering anterior half of sternite 6, slightly pushing into suture with sternite 5, lateral sternal vulvar cover semicircular (Fig. <xref ref-type="fig" rid="F14">14B</xref>).</p></tp:treatment-sec><tp:treatment-sec sec-type="remarks" id="SECID0E2ABG"><title>Remarks.</title><p><xref ref-type="bibr" rid="B19">Ng and Takeda (1992</xref>: 108) discussed the taxonomy of <italic><tp:taxon-name><tp:taxon-name-part taxon-name-part-type="genus" reg="Johora">J.</tp:taxon-name-part> <tp:taxon-name-part taxon-name-part-type="species" reg="tahanensis">tahanensis</tp:taxon-name-part></tp:taxon-name></italic> at length, showing that the material from two parts of Taman Negara National Park in Malaysia belonged to two species and that the type series is mixed. <xref ref-type="bibr" rid="B1">Bott (1966</xref>, <xref ref-type="bibr" rid="B2">1970</xref>) and <xref ref-type="bibr" rid="B11">Ng (1987</xref>, <xref ref-type="bibr" rid="B12">1988</xref>) had regarded them as one taxon, incorrectly noting that the G1 structure was variable. The holotype of <italic><tp:taxon-name><tp:taxon-name-part taxon-name-part-type="genus" reg="Johora">J.</tp:taxon-name-part> <tp:taxon-name-part taxon-name-part-type="species" reg="tahanensis">tahanensis</tp:taxon-name-part></tp:taxon-name></italic> was from Kuala Tahan in the state of Pahang, in the southern part of the national park, and the G1 of this specimen (in the Senckenberg Museum, Frankfurt) as well as the topotypic material we have from that location has a terminal segment which is gently curved (Fig. <xref ref-type="fig" rid="F8">8A</xref>). Material from the northern part of the park from the adjacent state of Kelantan had a G1 terminal segment that is straight (Fig. <xref ref-type="fig" rid="F8">8E</xref>). <xref ref-type="bibr" rid="B19">Ng and Takeda (1992)</xref> showed that the G1 differences of the Pahang and Kelantan specimens are consistent and the Kelantan material was referred to a separate species, <italic><tp:taxon-name><tp:taxon-name-part taxon-name-part-type="genus" reg="Johora">J.</tp:taxon-name-part> <tp:taxon-name-part taxon-name-part-type="species" reg="hoiseni">hoiseni</tp:taxon-name-part></tp:taxon-name></italic>.</p><p>The material reported as “<italic><tp:taxon-name><tp:taxon-name-part taxon-name-part-type="genus" reg="Johora">J.</tp:taxon-name-part> <tp:taxon-name-part taxon-name-part-type="species" reg="tahanensis">tahanensis</tp:taxon-name-part></tp:taxon-name></italic>” by <xref ref-type="bibr" rid="B19">Ng and Takeda (1992</xref>: 108) from and around Fraser’s Hill in Selangor and Pahang should be now referred to <italic><tp:taxon-name><tp:taxon-name-part taxon-name-part-type="genus" reg="Johora">J.</tp:taxon-name-part> <tp:taxon-name-part taxon-name-part-type="species" reg="booliati">booliati</tp:taxon-name-part></tp:taxon-name></italic> sp. nov. (see remarks for this species).</p></tp:treatment-sec><tp:treatment-sec sec-type="distribution" id="SECID0E5DBG"><title>Distribution.</title><p><italic><tp:taxon-name><tp:taxon-name-part taxon-name-part-type="genus" reg="Johora">Johora</tp:taxon-name-part> <tp:taxon-name-part taxon-name-part-type="species" reg="tahanensis">tahanensis</tp:taxon-name-part></tp:taxon-name></italic> is known from the tributaries around Sungei Tahan in southern Pahang, at the southern part of Taman Negara National Park (Fig. <xref ref-type="fig" rid="F15">15</xref>). It lives among rocks and submerged vegetation in the relatively fast flowing streams in the forest.</p></tp:treatment-sec><tp:treatment-sec sec-type="Conservation" id="SECID0ETEBG"><title>Conservation.</title><p>The species is not under any immediate threat as it is found in Malaysia’s oldest and largest national park. <xref ref-type="bibr" rid="B21">Ng and Yeo (2007)</xref> treated <italic><tp:taxon-name><tp:taxon-name-part taxon-name-part-type="genus" reg="Johora">J.</tp:taxon-name-part> <tp:taxon-name-part taxon-name-part-type="species" reg="tahanensis">tahanensis</tp:taxon-name-part></tp:taxon-name></italic> s. str. as vulnerable as it is not known from a relatively wide geographic area but it was reappraised and regarded as of least concern in <xref ref-type="bibr" rid="B3">Cumberlidge et al. (2009)</xref>.</p></tp:treatment-sec><tp:treatment-sec><!--Section generated to contain objects referenced in tp:taxon-treatment.--><fig id="F1" position="float" orientation="portrait"><object-id xmlns:xlink="http://www.w3.org/1999/xlink" content-type="doi" xlink:type="simple">10.3897/zookeys.994.56810.figure1</object-id><object-id xmlns:xlink="http://www.w3.org/1999/xlink" content-type="arpha" xlink:type="simple">0B404637-4762-5BD5-B254-B499001488A0</object-id><label>Figure 1.</label><caption><p>Overall dorsal view <bold>A</bold><italic><tp:taxon-name><tp:taxon-name-part taxon-name-part-type="genus" reg="Johora">Johora</tp:taxon-name-part> <tp:taxon-name-part taxon-name-part-type="species" reg="intermedia">intermedia</tp:taxon-name-part></tp:taxon-name></italic> Ng, 1986, holotype male (19.8 × 15.1 mm) (<named-content xmlns:xlink="http://www.w3.org/1999/xlink" content-type="dwc:institutional_code" xlink:type="simple">ZRC</named-content> 1984.6529), Pahang <bold>B</bold><italic><tp:taxon-name><tp:taxon-name-part taxon-name-part-type="genus" reg="Johora">J.</tp:taxon-name-part> <tp:taxon-name-part taxon-name-part-type="species" reg="tahanensis">tahanensis</tp:taxon-name-part></tp:taxon-name></italic> (Bott, 1966), male (30.7 × 25.5 mm) (<named-content xmlns:xlink="http://www.w3.org/1999/xlink" content-type="dwc:institutional_code" xlink:type="simple">ZRC</named-content> 1984.6795), Pahang <bold>C</bold><italic><tp:taxon-name><tp:taxon-name-part taxon-name-part-type="genus" reg="Johora">J.</tp:taxon-name-part> <tp:taxon-name-part taxon-name-part-type="species" reg="thoi">thoi</tp:taxon-name-part></tp:taxon-name></italic> Ng, 1990, holotype male (41.2 × 33.3 mm) (<named-content xmlns:xlink="http://www.w3.org/1999/xlink" content-type="dwc:institutional_code" xlink:type="simple">ZRC</named-content> 1989.2249), Terengganu <bold>D</bold><italic><tp:taxon-name><tp:taxon-name-part taxon-name-part-type="genus" reg="Johora">J.</tp:taxon-name-part> <tp:taxon-name-part taxon-name-part-type="species" reg="hoiseni">hoiseni</tp:taxon-name-part></tp:taxon-name></italic> Ng &amp; Takeda, 1992, holotype male (25.1 × 21.1 mm) (<named-content xmlns:xlink="http://www.w3.org/1999/xlink" content-type="dwc:institutional_code" xlink:type="simple">ZRC</named-content> 1984.6673), Kelantan <bold>E</bold><italic><tp:taxon-name><tp:taxon-name-part taxon-name-part-type="genus" reg="Johora">J.</tp:taxon-name-part> <tp:taxon-name-part taxon-name-part-type="species" reg="thaiana">thaiana</tp:taxon-name-part></tp:taxon-name></italic> Leelawathanagoon, Lheknim &amp; Ng, 2005, paratype male (22.2 × 18.6 mm) (<named-content xmlns:xlink="http://www.w3.org/1999/xlink" content-type="dwc:institutional_code" xlink:type="simple">ZRC</named-content> 2006.0052), Thailand <bold>F</bold><italic><tp:taxon-name><tp:taxon-name-part taxon-name-part-type="genus" reg="Johora">J.</tp:taxon-name-part> <tp:taxon-name-part taxon-name-part-type="species" reg="booliati">booliati</tp:taxon-name-part></tp:taxon-name></italic> sp. nov., holotype male (34.6 × 30.0 mm) (<named-content xmlns:xlink="http://www.w3.org/1999/xlink" content-type="dwc:institutional_code" xlink:type="simple">ZRC</named-content> 2020.0072), Pahang <bold>G</bold><italic><tp:taxon-name><tp:taxon-name-part taxon-name-part-type="genus" reg="Johora">J.</tp:taxon-name-part> <tp:taxon-name-part taxon-name-part-type="species" reg="erici">erici</tp:taxon-name-part></tp:taxon-name></italic> sp. nov., holotype male (38.3 × 32.0 mm) (<named-content xmlns:xlink="http://www.w3.org/1999/xlink" content-type="dwc:institutional_code" xlink:type="simple">ZRC</named-content> 2020.0360), Perak <bold>H</bold><italic><tp:taxon-name><tp:taxon-name-part taxon-name-part-type="genus" reg="Johora">J.</tp:taxon-name-part> <tp:taxon-name-part taxon-name-part-type="species" reg="michaeli">michaeli</tp:taxon-name-part></tp:taxon-name></italic> sp. nov., holotype male (22.7 × 19.2 mm) (<named-content xmlns:xlink="http://www.w3.org/1999/xlink" content-type="dwc:institutional_code" xlink:type="simple">ZRC</named-content> 2010.0047), Terengganu.</p></caption><graphic xmlns:xlink="http://www.w3.org/1999/xlink" xlink:href="zookeys-994-001-g001.jpg" position="float" orientation="portrait" xlink:type="simple" id="oo_476312.jpg"><uri content-type="original_file" xlink:type="simple">https://binary.pensoft.net/fig/476312</uri></graphic></fig><fig id="F2" position="float" orientation="portrait"><object-id xmlns:xlink="http://www.w3.org/1999/xlink" content-type="doi" xlink:type="simple">10.3897/zookeys.994.56810.figure2</object-id><object-id xmlns:xlink="http://www.w3.org/1999/xlink" content-type="arpha" xlink:type="simple">2100EF06-0544-5297-AD07-829882B33F5D</object-id><label>Figure 2.</label><caption><p>Dorsal view of carapace <bold>A</bold><italic><tp:taxon-name><tp:taxon-name-part taxon-name-part-type="genus" reg="Johora">Johora</tp:taxon-name-part> <tp:taxon-name-part taxon-name-part-type="species" reg="intermedia">intermedia</tp:taxon-name-part></tp:taxon-name></italic> Ng, 1986, holotype male (19.8 × 15.1 mm) (<named-content xmlns:xlink="http://www.w3.org/1999/xlink" content-type="dwc:institutional_code" xlink:type="simple">ZRC</named-content> 1984.6529), Pahang <bold>B</bold><italic><tp:taxon-name><tp:taxon-name-part taxon-name-part-type="genus" reg="Johora">J.</tp:taxon-name-part> <tp:taxon-name-part taxon-name-part-type="species" reg="tahanensis">tahanensis</tp:taxon-name-part></tp:taxon-name></italic> (Bott, 1966), male (30.7 × 25.5 mm) (<named-content xmlns:xlink="http://www.w3.org/1999/xlink" content-type="dwc:institutional_code" xlink:type="simple">ZRC</named-content> 1984.6795), Pahang <bold>C</bold><italic><tp:taxon-name><tp:taxon-name-part taxon-name-part-type="genus" reg="Johora">J.</tp:taxon-name-part> <tp:taxon-name-part taxon-name-part-type="species" reg="thoi">thoi</tp:taxon-name-part></tp:taxon-name></italic> Ng, 1990, holotype male (41.2 × 33.3 mm) (<named-content xmlns:xlink="http://www.w3.org/1999/xlink" content-type="dwc:institutional_code" xlink:type="simple">ZRC</named-content> 1989.2249) Terengganu <bold>D</bold><italic><tp:taxon-name><tp:taxon-name-part taxon-name-part-type="genus" reg="Johora">J.</tp:taxon-name-part> <tp:taxon-name-part taxon-name-part-type="species" reg="hoiseni">hoiseni</tp:taxon-name-part></tp:taxon-name></italic> Ng &amp; Takeda, 1992, holotype male (25.1 × 21.1 mm) (<named-content xmlns:xlink="http://www.w3.org/1999/xlink" content-type="dwc:institutional_code" xlink:type="simple">ZRC</named-content> 1984.6673), Kelantan <bold>E</bold><italic><tp:taxon-name><tp:taxon-name-part taxon-name-part-type="genus" reg="Johora">J.</tp:taxon-name-part> <tp:taxon-name-part taxon-name-part-type="species" reg="thaiana">thaiana</tp:taxon-name-part></tp:taxon-name></italic> Leelawathanagoon, Lheknim &amp; Ng, 2005, paratype male (22.2 × 18.6 mm) (<named-content xmlns:xlink="http://www.w3.org/1999/xlink" content-type="dwc:institutional_code" xlink:type="simple">ZRC</named-content> 2006.0052), Thailand <bold>F</bold><italic><tp:taxon-name><tp:taxon-name-part taxon-name-part-type="genus" reg="Johora">J.</tp:taxon-name-part> <tp:taxon-name-part taxon-name-part-type="species" reg="booliati">booliati</tp:taxon-name-part></tp:taxon-name></italic> sp. nov., holotype male (34.6 × 30.0 mm) (<named-content xmlns:xlink="http://www.w3.org/1999/xlink" content-type="dwc:institutional_code" xlink:type="simple">ZRC</named-content> 2020.0072), Pahang <bold>G</bold><italic><tp:taxon-name><tp:taxon-name-part taxon-name-part-type="genus" reg="Johora">J.</tp:taxon-name-part> <tp:taxon-name-part taxon-name-part-type="species" reg="erici">erici</tp:taxon-name-part></tp:taxon-name></italic> sp. nov., holotype male (38.3 × 32.0 mm) (<named-content xmlns:xlink="http://www.w3.org/1999/xlink" content-type="dwc:institutional_code" xlink:type="simple">ZRC</named-content> 2020.0360), Perak <bold>H</bold><italic><tp:taxon-name><tp:taxon-name-part taxon-name-part-type="genus" reg="Johora">J.</tp:taxon-name-part> <tp:taxon-name-part taxon-name-part-type="species" reg="michaeli">michaeli</tp:taxon-name-part></tp:taxon-name></italic> sp. nov., holotype male (22.7 × 19.2 mm) (<named-content xmlns:xlink="http://www.w3.org/1999/xlink" content-type="dwc:institutional_code" xlink:type="simple">ZRC</named-content> 2010.0047), Terengganu.</p></caption><graphic xmlns:xlink="http://www.w3.org/1999/xlink" xlink:href="zookeys-994-001-g002.jpg" position="float" orientation="portrait" xlink:type="simple" id="oo_476313.jpg"><uri content-type="original_file" xlink:type="simple">https://binary.pensoft.net/fig/476313</uri></graphic></fig><fig id="F8" position="float" orientation="portrait"><object-id xmlns:xlink="http://www.w3.org/1999/xlink" content-type="doi" xlink:type="simple">10.3897/zookeys.994.56810.figure8</object-id><object-id xmlns:xlink="http://www.w3.org/1999/xlink" content-type="arpha" xlink:type="simple">6BC37065-0FD5-57F5-AB3F-D61B2902BEFD</object-id><label>Figure 8.</label><caption><p><bold>A–D</bold><italic><tp:taxon-name><tp:taxon-name-part taxon-name-part-type="genus" reg="Johora">Johora</tp:taxon-name-part> <tp:taxon-name-part taxon-name-part-type="species" reg="tahanensis">tahanensis</tp:taxon-name-part></tp:taxon-name></italic> (Bott, 1966), male (30.7 × 25.5 mm) (<named-content xmlns:xlink="http://www.w3.org/1999/xlink" content-type="dwc:institutional_code" xlink:type="simple">ZRC</named-content> 1984.6795), Pahang <bold>E–H</bold><italic><tp:taxon-name><tp:taxon-name-part taxon-name-part-type="genus" reg="Johora">J.</tp:taxon-name-part> <tp:taxon-name-part taxon-name-part-type="species" reg="hoiseni">hoiseni</tp:taxon-name-part></tp:taxon-name></italic> Ng &amp; Takeda, 1992, holotype male (25.1 × 21.1 mm) (<named-content xmlns:xlink="http://www.w3.org/1999/xlink" content-type="dwc:institutional_code" xlink:type="simple">ZRC</named-content> 1984.6673), Kelantan <bold>A, E</bold> left G1 (ventral view) <bold>B, F</bold> distal part of left G1 (ventral view) <bold>C, G</bold> distal part of left G1 (dorsal view) <bold>D, H</bold> left G2 (ventral view) <bold>E–H</bold> after <xref ref-type="bibr" rid="B19">Ng and Takeda (1992</xref>: fig. 3B, D–F). Scale bars: 1.0 mm (<bold>A, D, E, H</bold>); 0.5 mm (<bold>B, C, F, G</bold>).</p></caption><graphic xmlns:xlink="http://www.w3.org/1999/xlink" xlink:href="zookeys-994-001-g008.jpg" position="float" orientation="portrait" xlink:type="simple" id="oo_476319.jpg"><uri content-type="original_file" xlink:type="simple">https://binary.pensoft.net/fig/476319</uri></graphic></fig><fig id="F12" position="float" orientation="portrait"><object-id xmlns:xlink="http://www.w3.org/1999/xlink" content-type="doi" xlink:type="simple">10.3897/zookeys.994.56810.figure12</object-id><object-id xmlns:xlink="http://www.w3.org/1999/xlink" content-type="arpha" xlink:type="simple">4E2CDE5E-8653-5F90-839E-B9AE3ED50429</object-id><label>Figure 12.</label><caption><p>Overall dorsal view <bold>A</bold><italic><tp:taxon-name><tp:taxon-name-part taxon-name-part-type="genus" reg="Johora">Johora</tp:taxon-name-part> <tp:taxon-name-part taxon-name-part-type="species" reg="intermedia">intermedia</tp:taxon-name-part></tp:taxon-name></italic> Ng, 1986, female (17.9 × 14.7 mm) (<named-content xmlns:xlink="http://www.w3.org/1999/xlink" content-type="dwc:institutional_code" xlink:type="simple">ZRC</named-content> 2001.1002), Selangor <bold>B</bold><italic><tp:taxon-name><tp:taxon-name-part taxon-name-part-type="genus" reg="Johora">J.</tp:taxon-name-part> <tp:taxon-name-part taxon-name-part-type="species" reg="tahanensis">tahanensis</tp:taxon-name-part></tp:taxon-name></italic> (Bott, 1966), female (24.4 × 21.0 mm) (<named-content xmlns:xlink="http://www.w3.org/1999/xlink" content-type="dwc:institutional_code" xlink:type="simple">ZRC</named-content> 1984.6765), Pahang <bold>C</bold><italic><tp:taxon-name><tp:taxon-name-part taxon-name-part-type="genus" reg="Johora">J.</tp:taxon-name-part> <tp:taxon-name-part taxon-name-part-type="species" reg="thoi">thoi</tp:taxon-name-part></tp:taxon-name></italic> Ng, 1990, female (31.7 × 25.5 mm) (<named-content xmlns:xlink="http://www.w3.org/1999/xlink" content-type="dwc:institutional_code" xlink:type="simple">ZRC</named-content> 2001.1167), Terengganu <bold>D</bold><italic><tp:taxon-name><tp:taxon-name-part taxon-name-part-type="genus" reg="Johora">J.</tp:taxon-name-part> <tp:taxon-name-part taxon-name-part-type="species" reg="hoiseni">hoiseni</tp:taxon-name-part></tp:taxon-name></italic> Ng &amp; Takeda, 1992, paratype female (22.1 × 19.0 mm) (<named-content xmlns:xlink="http://www.w3.org/1999/xlink" content-type="dwc:institutional_code" xlink:type="simple">ZRC</named-content> 1984.6675), Kelantan <bold>E</bold><italic><tp:taxon-name><tp:taxon-name-part taxon-name-part-type="genus" reg="Johora">J.</tp:taxon-name-part> <tp:taxon-name-part taxon-name-part-type="species" reg="thaiana">thaiana</tp:taxon-name-part></tp:taxon-name></italic> Leelawathanagoon, Lheknim &amp; Ng, 2005, paratype female (21.0 × 17.4 mm) (<named-content xmlns:xlink="http://www.w3.org/1999/xlink" content-type="dwc:institutional_code" xlink:type="simple">ZRC</named-content> 2006.0053), Thailand <bold>F</bold><italic><tp:taxon-name><tp:taxon-name-part taxon-name-part-type="genus" reg="Johora">J.</tp:taxon-name-part> <tp:taxon-name-part taxon-name-part-type="species" reg="booliati">booliati</tp:taxon-name-part></tp:taxon-name></italic> sp. nov., paratype female (40.4 × 34.4 mm) (<named-content xmlns:xlink="http://www.w3.org/1999/xlink" content-type="dwc:institutional_code" xlink:type="simple">ZRC</named-content> 1995.270), Pahang <bold>G</bold><italic><tp:taxon-name><tp:taxon-name-part taxon-name-part-type="genus" reg="Johora">J.</tp:taxon-name-part> <tp:taxon-name-part taxon-name-part-type="species" reg="erici">erici</tp:taxon-name-part></tp:taxon-name></italic> sp. nov., paratype female (32.8 × 26.9 mm) (<named-content xmlns:xlink="http://www.w3.org/1999/xlink" content-type="dwc:institutional_code" xlink:type="simple">ZRC</named-content> 1995.268), Perak <bold>H</bold><italic><tp:taxon-name><tp:taxon-name-part taxon-name-part-type="genus" reg="Johora">J.</tp:taxon-name-part> <tp:taxon-name-part taxon-name-part-type="species" reg="michaeli">michaeli</tp:taxon-name-part></tp:taxon-name></italic> sp. nov., paratype female (29.9 × 25.0 mm) (<named-content xmlns:xlink="http://www.w3.org/1999/xlink" content-type="dwc:institutional_code" xlink:type="simple">ZRC</named-content> 2010.0047), Terengganu.</p></caption><graphic xmlns:xlink="http://www.w3.org/1999/xlink" xlink:href="zookeys-994-001-g012.jpg" position="float" orientation="portrait" xlink:type="simple" id="oo_476323.jpg"><uri content-type="original_file" xlink:type="simple">https://binary.pensoft.net/fig/476323</uri></graphic></fig><fig id="F13" position="float" orientation="portrait"><object-id xmlns:xlink="http://www.w3.org/1999/xlink" content-type="doi" xlink:type="simple">10.3897/zookeys.994.56810.figure13</object-id><object-id xmlns:xlink="http://www.w3.org/1999/xlink" content-type="arpha" xlink:type="simple">2D9E165F-BCD0-5301-98F7-0B87AD43812C</object-id><label>Figure 13.</label><caption><p>Female pleon <bold>A</bold><italic><tp:taxon-name><tp:taxon-name-part taxon-name-part-type="genus" reg="Johora">Johora</tp:taxon-name-part> <tp:taxon-name-part taxon-name-part-type="species" reg="intermedia">intermedia</tp:taxon-name-part></tp:taxon-name></italic> Ng, 1986, female (17.9 × 14.7 mm) (<named-content xmlns:xlink="http://www.w3.org/1999/xlink" content-type="dwc:institutional_code" xlink:type="simple">ZRC</named-content> 2001.1002), Selangor <bold>B</bold><italic><tp:taxon-name><tp:taxon-name-part taxon-name-part-type="genus" reg="Johora">J.</tp:taxon-name-part> <tp:taxon-name-part taxon-name-part-type="species" reg="tahanensis">tahanensis</tp:taxon-name-part></tp:taxon-name></italic> (Bott, 1966), female (24.4 × 21.0 mm) (<named-content xmlns:xlink="http://www.w3.org/1999/xlink" content-type="dwc:institutional_code" xlink:type="simple">ZRC</named-content> 1984.6765), Pahang <bold>C</bold><italic><tp:taxon-name><tp:taxon-name-part taxon-name-part-type="genus" reg="Johora">J.</tp:taxon-name-part> <tp:taxon-name-part taxon-name-part-type="species" reg="thoi">thoi</tp:taxon-name-part></tp:taxon-name></italic> Ng, 1990, female (31.7 × 25.5 mm) (<named-content xmlns:xlink="http://www.w3.org/1999/xlink" content-type="dwc:institutional_code" xlink:type="simple">ZRC</named-content> 2001.1167), Terengganu <bold>D</bold><italic><tp:taxon-name><tp:taxon-name-part taxon-name-part-type="genus" reg="Johora">J.</tp:taxon-name-part> <tp:taxon-name-part taxon-name-part-type="species" reg="hoiseni">hoiseni</tp:taxon-name-part></tp:taxon-name></italic> Ng &amp; Takeda, 1992, paratype female (22.1 × 19.0 mm) (<named-content xmlns:xlink="http://www.w3.org/1999/xlink" content-type="dwc:institutional_code" xlink:type="simple">ZRC</named-content> 1984.6675), Kelantan <bold>E</bold><italic><tp:taxon-name><tp:taxon-name-part taxon-name-part-type="genus" reg="Johora">J.</tp:taxon-name-part> <tp:taxon-name-part taxon-name-part-type="species" reg="thaiana">thaiana</tp:taxon-name-part></tp:taxon-name></italic> Leelawathanagoon, Lheknim &amp; Ng, 2005, paratype female (21.0 × 17.4 mm) (<named-content xmlns:xlink="http://www.w3.org/1999/xlink" content-type="dwc:institutional_code" xlink:type="simple">ZRC</named-content> 2006.0053), Thailand <bold>F</bold><italic><tp:taxon-name><tp:taxon-name-part taxon-name-part-type="genus" reg="Johora">J.</tp:taxon-name-part> <tp:taxon-name-part taxon-name-part-type="species" reg="booliati">booliati</tp:taxon-name-part></tp:taxon-name></italic> sp. nov., paratype female (40.4 × 34.4 mm) (<named-content xmlns:xlink="http://www.w3.org/1999/xlink" content-type="dwc:institutional_code" xlink:type="simple">ZRC</named-content> 1995.270), Pahang <bold>G</bold><italic><tp:taxon-name><tp:taxon-name-part taxon-name-part-type="genus" reg="Johora">J.</tp:taxon-name-part> <tp:taxon-name-part taxon-name-part-type="species" reg="erici">erici</tp:taxon-name-part></tp:taxon-name></italic> sp. nov., paratype female (32.8 × 26.9 mm) (<named-content xmlns:xlink="http://www.w3.org/1999/xlink" content-type="dwc:institutional_code" xlink:type="simple">ZRC</named-content> 1995.268), Perak <bold>H</bold><italic><tp:taxon-name><tp:taxon-name-part taxon-name-part-type="genus" reg="Johora">J.</tp:taxon-name-part> <tp:taxon-name-part taxon-name-part-type="species" reg="michaeli">michaeli</tp:taxon-name-part></tp:taxon-name></italic> sp. nov., paratype female (29.9 × 25.0 mm) (<named-content xmlns:xlink="http://www.w3.org/1999/xlink" content-type="dwc:institutional_code" xlink:type="simple">ZRC</named-content> 2010.0047), Terengganu.</p></caption><graphic xmlns:xlink="http://www.w3.org/1999/xlink" xlink:href="zookeys-994-001-g013.jpg" position="float" orientation="portrait" xlink:type="simple" id="oo_476324.jpg"><uri content-type="original_file" xlink:type="simple">https://binary.pensoft.net/fig/476324</uri></graphic></fig><fig id="F14" position="float" orientation="portrait"><object-id xmlns:xlink="http://www.w3.org/1999/xlink" content-type="doi" xlink:type="simple">10.3897/zookeys.994.56810.figure14</object-id><object-id xmlns:xlink="http://www.w3.org/1999/xlink" content-type="arpha" xlink:type="simple">A0A7968D-DCDB-5EDC-91FA-9BBB5CADF996</object-id><label>Figure 14.</label><caption><p>Sternopleonal cavity and vulvae <bold>A</bold><italic><tp:taxon-name><tp:taxon-name-part taxon-name-part-type="genus" reg="Johora">Johora</tp:taxon-name-part> <tp:taxon-name-part taxon-name-part-type="species" reg="intermedia">intermedia</tp:taxon-name-part></tp:taxon-name></italic> Ng, 1986, female (17.9 × 14.7 mm) (<named-content xmlns:xlink="http://www.w3.org/1999/xlink" content-type="dwc:institutional_code" xlink:type="simple">ZRC</named-content> 2001.1002), Selangor <bold>B</bold><italic><tp:taxon-name><tp:taxon-name-part taxon-name-part-type="genus" reg="Johora">J.</tp:taxon-name-part> <tp:taxon-name-part taxon-name-part-type="species" reg="tahanensis">tahanensis</tp:taxon-name-part></tp:taxon-name></italic> (Bott, 1966), female (24.4 × 21.0 mm) (<named-content xmlns:xlink="http://www.w3.org/1999/xlink" content-type="dwc:institutional_code" xlink:type="simple">ZRC</named-content> 1984.6765), Pahang <bold>C</bold><italic><tp:taxon-name><tp:taxon-name-part taxon-name-part-type="genus" reg="Johora">J.</tp:taxon-name-part> <tp:taxon-name-part taxon-name-part-type="species" reg="thoi">thoi</tp:taxon-name-part></tp:taxon-name></italic> Ng, 1990, female (31.7 × 25.5 mm) (<named-content xmlns:xlink="http://www.w3.org/1999/xlink" content-type="dwc:institutional_code" xlink:type="simple">ZRC</named-content> 2001.1167), Terengganu <bold>D</bold><italic><tp:taxon-name><tp:taxon-name-part taxon-name-part-type="genus" reg="Johora">J.</tp:taxon-name-part> <tp:taxon-name-part taxon-name-part-type="species" reg="hoiseni">hoiseni</tp:taxon-name-part></tp:taxon-name></italic> Ng &amp; Takeda, 1992, paratype female (22.1 × 19.0 mm) (<named-content xmlns:xlink="http://www.w3.org/1999/xlink" content-type="dwc:institutional_code" xlink:type="simple">ZRC</named-content> 1984.6675), Kelantan <bold>E</bold><italic><tp:taxon-name><tp:taxon-name-part taxon-name-part-type="genus" reg="Johora">J.</tp:taxon-name-part> <tp:taxon-name-part taxon-name-part-type="species" reg="thaiana">thaiana</tp:taxon-name-part></tp:taxon-name></italic> Leelawathanagoon, Lheknim &amp; Ng, 2005, paratype female (21.0 × 17.4 mm) (<named-content xmlns:xlink="http://www.w3.org/1999/xlink" content-type="dwc:institutional_code" xlink:type="simple">ZRC</named-content> 2006.0053), Thailand <bold>F</bold><italic><tp:taxon-name><tp:taxon-name-part taxon-name-part-type="genus" reg="Johora">J.</tp:taxon-name-part> <tp:taxon-name-part taxon-name-part-type="species" reg="booliati">booliati</tp:taxon-name-part></tp:taxon-name></italic> sp. nov., paratype female (40.4 × 34.4 mm) (<named-content xmlns:xlink="http://www.w3.org/1999/xlink" content-type="dwc:institutional_code" xlink:type="simple">ZRC</named-content> 1995.270), Pahang <bold>G</bold><italic><tp:taxon-name><tp:taxon-name-part taxon-name-part-type="genus" reg="Johora">J.</tp:taxon-name-part> <tp:taxon-name-part taxon-name-part-type="species" reg="erici">erici</tp:taxon-name-part></tp:taxon-name></italic> sp. nov., paratype female (32.8 × 26.9 mm) (<named-content xmlns:xlink="http://www.w3.org/1999/xlink" content-type="dwc:institutional_code" xlink:type="simple">ZRC</named-content> 1995.268), Perak <bold>H</bold><italic><tp:taxon-name><tp:taxon-name-part taxon-name-part-type="genus" reg="Johora">J.</tp:taxon-name-part> <tp:taxon-name-part taxon-name-part-type="species" reg="michaeli">michaeli</tp:taxon-name-part></tp:taxon-name></italic> sp. nov., paratype female (29.9 × 25.0 mm) (<named-content xmlns:xlink="http://www.w3.org/1999/xlink" content-type="dwc:institutional_code" xlink:type="simple">ZRC</named-content> 2010.0047), Terengganu.</p></caption><graphic xmlns:xlink="http://www.w3.org/1999/xlink" xlink:href="zookeys-994-001-g014.jpg" position="float" orientation="portrait" xlink:type="simple" id="oo_476325.jpg"><uri content-type="original_file" xlink:type="simple">https://binary.pensoft.net/fig/476325</uri></graphic></fig><fig id="F15" position="float" orientation="portrait"><object-id xmlns:xlink="http://www.w3.org/1999/xlink" content-type="doi" xlink:type="simple">10.3897/zookeys.994.56810.figure15</object-id><object-id xmlns:xlink="http://www.w3.org/1999/xlink" content-type="arpha" xlink:type="simple">C88D532B-10EA-52C6-8C4D-B14354C4ECB6</object-id><label>Figure 15.</label><caption><p>Distribution of species of the <italic><tp:taxon-name><tp:taxon-name-part taxon-name-part-type="genus" reg="Johora">Johora</tp:taxon-name-part> <tp:taxon-name-part taxon-name-part-type="species" reg="tahanensis">tahanensis</tp:taxon-name-part></tp:taxon-name></italic> species group <bold>1</bold><italic><tp:taxon-name><tp:taxon-name-part taxon-name-part-type="genus" reg="Johora">J.</tp:taxon-name-part> <tp:taxon-name-part taxon-name-part-type="species" reg="tahanensis">tahanensis</tp:taxon-name-part></tp:taxon-name></italic> (Bott, 1966) <bold>2</bold><italic><tp:taxon-name><tp:taxon-name-part taxon-name-part-type="genus" reg="Johora">J.</tp:taxon-name-part> <tp:taxon-name-part taxon-name-part-type="species" reg="thoi">thoi</tp:taxon-name-part></tp:taxon-name></italic> Ng, 1990 <bold>3</bold><italic><tp:taxon-name><tp:taxon-name-part taxon-name-part-type="genus" reg="Johora">J.</tp:taxon-name-part> <tp:taxon-name-part taxon-name-part-type="species" reg="hoiseni">hoiseni</tp:taxon-name-part></tp:taxon-name></italic> Ng &amp; Takeda, 1992 <bold>4</bold><italic><tp:taxon-name><tp:taxon-name-part taxon-name-part-type="genus" reg="Johora">J.</tp:taxon-name-part> <tp:taxon-name-part taxon-name-part-type="species" reg="thaiana">thaiana</tp:taxon-name-part></tp:taxon-name></italic> Leelawathanagoon, Lheknim &amp; Ng, 2005 <bold>5</bold><italic><tp:taxon-name><tp:taxon-name-part taxon-name-part-type="genus" reg="Johora">J.</tp:taxon-name-part> <tp:taxon-name-part taxon-name-part-type="species" reg="booliati">booliati</tp:taxon-name-part></tp:taxon-name></italic> sp. nov. <bold>6</bold><italic><tp:taxon-name><tp:taxon-name-part taxon-name-part-type="genus" reg="Johora">J.</tp:taxon-name-part> <tp:taxon-name-part taxon-name-part-type="species" reg="erici">erici</tp:taxon-name-part></tp:taxon-name></italic> sp. nov. <bold>7</bold><italic><tp:taxon-name><tp:taxon-name-part taxon-name-part-type="genus" reg="Johora">J.</tp:taxon-name-part> <tp:taxon-name-part taxon-name-part-type="species" reg="michaeli">michaeli</tp:taxon-name-part></tp:taxon-name></italic> sp. nov. Map data 2020 Google.</p></caption><graphic xmlns:xlink="http://www.w3.org/1999/xlink" xlink:href="zookeys-994-001-g015.jpg" position="float" orientation="portrait" xlink:type="simple" id="oo_476326.jpg"><uri content-type="original_file" xlink:type="simple">https://binary.pensoft.net/fig/476326</uri></graphic></fig></tp:treatment-sec><ref-list><ref id="B19"><mixed-citation xmlns:xlink="http://www.w3.org/1999/xlink" xlink:type="simple"><person-group><name name-style="western"><surname>Ng</surname><given-names>PKL</given-names></name><name name-style="western"><surname>Takeda</surname><given-names>M</given-names></name></person-group> (<year>1992</year>) <article-title>On some freshwater crabs (<tp:taxon-name><tp:taxon-name-part taxon-name-part-type="subphylum">Crustacea</tp:taxon-name-part></tp:taxon-name>, <tp:taxon-name><tp:taxon-name-part taxon-name-part-type="infraorder">Brachyura</tp:taxon-name-part></tp:taxon-name>, <tp:taxon-name><tp:taxon-name-part taxon-name-part-type="family">Potamidae</tp:taxon-name-part></tp:taxon-name>, <tp:taxon-name><tp:taxon-name-part taxon-name-part-type="family">Parathelphusidae</tp:taxon-name-part></tp:taxon-name> and <tp:taxon-name><tp:taxon-name-part taxon-name-part-type="family">Grapsidae</tp:taxon-name-part></tp:taxon-name>) from Peninsular Malaysia.</article-title><source>Bulletin of the National Science Museum, Tokyo, Series A</source><volume>18</volume>(<issue>3</issue>): <fpage>103</fpage>–<lpage>116</lpage>.</mixed-citation></ref><ref id="B2"><mixed-citation xmlns:xlink="http://www.w3.org/1999/xlink" xlink:type="simple"><person-group><name name-style="western"><surname>Bott</surname><given-names>R</given-names></name></person-group> (<year>1970</year>) <article-title>Die Süßwasserkrabben von Europa, Asien, Australien und ihre Stammesgeschichte. Eine Revision der <tp:taxon-name><tp:taxon-name-part taxon-name-part-type="superfamily">Potamoidea</tp:taxon-name-part></tp:taxon-name> und der <tp:taxon-name><tp:taxon-name-part taxon-name-part-type="superfamily">Parathelphusoidea</tp:taxon-name-part></tp:taxon-name> (<tp:taxon-name><tp:taxon-name-part taxon-name-part-type="subphylum">Crustacea</tp:taxon-name-part></tp:taxon-name>, <tp:taxon-name><tp:taxon-name-part taxon-name-part-type="order">Decapoda</tp:taxon-name-part></tp:taxon-name>).</article-title><source>Abhandlungen der senckenbergischen naturforschenden Gesellschaft</source><volume>526</volume>: <fpage>1</fpage>–<lpage>338</lpage>. [figs 1–8, pls 1–58, map 1.]</mixed-citation></ref><ref id="B11"><mixed-citation xmlns:xlink="http://www.w3.org/1999/xlink" xlink:type="simple"><person-group><name name-style="western"><surname>Ng</surname><given-names>PKL</given-names></name></person-group> (<year>1987</year>) <article-title>A revision of the Malayan freshwater crabs of the genus <italic><tp:taxon-name><tp:taxon-name-part taxon-name-part-type="genus">Johora</tp:taxon-name-part></tp:taxon-name></italic> Bott, 1966 stat. nov. (<tp:taxon-name><tp:taxon-name-part taxon-name-part-type="order">Decapoda</tp:taxon-name-part></tp:taxon-name>: <tp:taxon-name><tp:taxon-name-part taxon-name-part-type="infraorder">Brachyura</tp:taxon-name-part></tp:taxon-name>: <tp:taxon-name><tp:taxon-name-part taxon-name-part-type="family">Potamidae</tp:taxon-name-part></tp:taxon-name>).</article-title><source>Malayan Nature Journal</source><volume>41</volume>: <fpage>13</fpage>–<lpage>44</lpage>.</mixed-citation></ref><ref id="B12"><mixed-citation xmlns:xlink="http://www.w3.org/1999/xlink" xlink:type="simple"><person-group><name name-style="western"><surname>Ng</surname><given-names>PKL</given-names></name></person-group> (<year>1988</year>) <source>The Freshwater Crabs of Peninsular Malaysia and Singapore.</source><publisher-name>Department of Zoology</publisher-name>, <publisher-loc>National University of Singapore, Shinglee Press</publisher-loc>, <size units="page">156 pp</size>. [figs 1–63, 4 colour pls.]</mixed-citation></ref><ref id="B14"><mixed-citation xmlns:xlink="http://www.w3.org/1999/xlink" xlink:type="simple"><person-group><name name-style="western"><surname>Ng</surname><given-names>PKL</given-names></name></person-group> (<year>2004</year>) <article-title><tp:taxon-name><tp:taxon-name-part taxon-name-part-type="subphylum">Crustacea</tp:taxon-name-part></tp:taxon-name>: <tp:taxon-name><tp:taxon-name-part taxon-name-part-type="order">Decapoda</tp:taxon-name-part></tp:taxon-name>, <tp:taxon-name><tp:taxon-name-part taxon-name-part-type="infraorder">Brachyura</tp:taxon-name-part></tp:taxon-name>.</article-title> In: <person-group><name name-style="western"><surname>Yule</surname><given-names>C</given-names></name><name name-style="western"><surname>Yong</surname><given-names>HS</given-names></name></person-group> (<role>Eds</role>) <issue-title>Freshwater Invertebrates of the Malaysian Region.</issue-title><source>Malaysian Academy of Sciences, city</source>, <fpage>311</fpage>–<lpage>336</lpage>.</mixed-citation></ref><ref id="B21"><mixed-citation xmlns:xlink="http://www.w3.org/1999/xlink" xlink:type="simple"><person-group><name name-style="western"><surname>Ng</surname><given-names>PKL</given-names></name><name name-style="western"><surname>Yeo</surname><given-names>DCJ</given-names></name></person-group> (<year>2007</year>) <article-title>Malaysian freshwater crabs: conservation prospects and challenges.</article-title> In: <person-group><name name-style="western"><surname>Chua</surname><given-names>L</given-names></name></person-group> (<role>Ed.</role>) <issue-title>Proceedings of the Seminar on the Status of Biological Diversity in Malaysia &amp; Threat Assessment of Plant Species in Malaysia.</issue-title><source>28–30 June 2005, Forest Research Institute Malaysia, Kepong</source>, <fpage>95</fpage>–<lpage>120</lpage>.</mixed-citation></ref><ref id="B18"><mixed-citation xmlns:xlink="http://www.w3.org/1999/xlink" xlink:type="simple"><person-group><name name-style="western"><surname>Ng</surname><given-names>PKL</given-names></name><name name-style="western"><surname>Guinot</surname><given-names>D</given-names></name><name name-style="western"><surname>Davie</surname><given-names>PJF</given-names></name></person-group> (<year>2008</year>) <article-title>Systema Brachyurorum: Part I. An annotated checklist of extant brachyuran crabs of the world.</article-title><source>Raffles Bulletin of Zoology, Supplement</source><volume>17</volume>: <fpage>1</fpage>–<lpage>286</lpage>.</mixed-citation></ref><ref id="B3"><mixed-citation xmlns:xlink="http://www.w3.org/1999/xlink" xlink:type="simple"><person-group><name name-style="western"><surname>Cumberlidge</surname><given-names>N</given-names></name><name name-style="western"><surname>Ng</surname><given-names>PKL</given-names></name><name name-style="western"><surname>Yeo</surname><given-names>DCJ</given-names></name><name name-style="western"><surname>Magalhães</surname><given-names>C</given-names></name><name name-style="western"><surname>Campos</surname><given-names>MR</given-names></name><name name-style="western"><surname>Alvarez</surname><given-names>F</given-names></name><name name-style="western"><surname>Naruse</surname><given-names>T</given-names></name><name name-style="western"><surname>Daniels</surname><given-names>SR</given-names></name><name name-style="western"><surname>Esser</surname><given-names>LJ</given-names></name><name name-style="western"><surname>Attipoe</surname><given-names>FYK</given-names></name><name name-style="western"><surname>Clotilde-Ba</surname><given-names>F-L</given-names></name><name name-style="western"><surname>Darwall</surname><given-names>W</given-names></name><name name-style="western"><surname>Mcivor</surname><given-names>A</given-names></name><name name-style="western"><surname>Collen</surname><given-names>B</given-names></name><name name-style="western"><surname>Ram</surname><given-names>M</given-names></name></person-group> (<year>2009</year>) <article-title>Freshwater crabs and the biodiversity crisis: importance, threats, status, and conservation challenges.</article-title><source>Biological Conservation</source><volume>142</volume>: <fpage>1665</fpage>–<lpage>1673</lpage>. <ext-link xlink:type="simple" ext-link-type="doi" xlink:href="10.1016/j.biocon.2009.02.038">https://doi.org/10.1016/j.biocon.2009.02.038</ext-link></mixed-citation></ref><ref id="B25"><mixed-citation xmlns:xlink="http://www.w3.org/1999/xlink" xlink:type="simple"><person-group><name name-style="western"><surname>Takeda</surname><given-names>M</given-names></name></person-group> (<year>1987</year>) <article-title>Freshwater crabs from Peninsular Malaysia, with notes on some species from the Philippines.</article-title> In: <person-group><name name-style="western"><surname>Kawashima</surname><given-names>K</given-names></name></person-group> (<role>Ed.</role>) <issue-title>Paragonimus in Asia: Biology, Genetic Variation and Speciation.</issue-title><source><italic><tp:taxon-name><tp:taxon-name-part taxon-name-part-type="genus">Paragonimus</tp:taxon-name-part></tp:taxon-name></italic> Research Report, Kyushu University</source><volume>1</volume>: <fpage>89</fpage>–<lpage>106</lpage>.</mixed-citation></ref><ref id="B1"><mixed-citation xmlns:xlink="http://www.w3.org/1999/xlink" xlink:type="simple"><person-group><name name-style="western"><surname>Bott</surname><given-names>R</given-names></name></person-group> (<year>1966</year>) <article-title>Potamiden aus Asien (<italic><tp:taxon-name><tp:taxon-name-part taxon-name-part-type="genus">Potamon</tp:taxon-name-part></tp:taxon-name></italic> Savigny and <italic><tp:taxon-name><tp:taxon-name-part taxon-name-part-type="genus">Potamiscus</tp:taxon-name-part></tp:taxon-name></italic> Alcock) (<tp:taxon-name><tp:taxon-name-part taxon-name-part-type="subphylum">Crustacea</tp:taxon-name-part></tp:taxon-name>, <tp:taxon-name><tp:taxon-name-part taxon-name-part-type="order">Decapoda</tp:taxon-name-part></tp:taxon-name>).</article-title><source>Senckenbergiana biologica</source><volume>47</volume>: <fpage>469</fpage>–<lpage>509</lpage>.</mixed-citation></ref></ref-list></tp:taxon-treatment>
