# Supplementary material for: Revision of the freshwater crabs of the Johora tahanensis (Bott, 1966) species group (Crustacea, Brachyura, Potamidae), with a key to the genus
Source: Zookeys. 2020 Nov 17;994:1–34. doi: 10.3897/zookeys.994.56810 (PMC7686225; doi:10.3897/zookeys.994.56810)
Supplement: XML Treatment for Johora thoi [file zookeys.994.56810-treatment3.xml]

<!DOCTYPE tp:taxon-treatment
  PUBLIC "-//TaxonX//DTD Taxonomic Treatment Publishing DTD v0 20100105//EN" "tax-treatment-NSO.dtd">
<tp:taxon-treatment xmlns:tp="http://www.plazi.org/taxpub"><tp:treatment-meta><kwd-group><label>Taxon classification</label><kwd><named-content xmlns:xlink="http://www.w3.org/1999/xlink" content-type="kingdom">Animalia</named-content></kwd><kwd><named-content xmlns:xlink="http://www.w3.org/1999/xlink" content-type="order">Decapoda</named-content></kwd><kwd><named-content xmlns:xlink="http://www.w3.org/1999/xlink" content-type="family">Potamidae</named-content></kwd></kwd-group><mixed-citation publication-type="journal"><person-group><name><surname>Ng</surname><given-names>Peter K. L.</given-names></name></person-group><article-title>Revision of the freshwater crabs of the <italic><tp:taxon-name><tp:taxon-name-part taxon-name-part-type="genus" reg="Johora">Johora</tp:taxon-name-part> <tp:taxon-name-part taxon-name-part-type="species" reg="tahanensis">tahanensis</tp:taxon-name-part></tp:taxon-name></italic> (Bott, 1966) species group (<tp:taxon-name><tp:taxon-name-part taxon-name-part-type="subphylum">Crustacea</tp:taxon-name-part></tp:taxon-name>, <tp:taxon-name><tp:taxon-name-part taxon-name-part-type="infraorder">Brachyura</tp:taxon-name-part></tp:taxon-name>, <tp:taxon-name><tp:taxon-name-part taxon-name-part-type="family">Potamidae</tp:taxon-name-part></tp:taxon-name>), with a key to the genus</article-title><source>Zookeys</source><day>17</day><month>11</month><year>2020</year><volume>994</volume><fpage>1</fpage><lpage>34</lpage><pub-id pub-id-type="doi">10.3897/zookeys.994.56810</pub-id></mixed-citation></tp:treatment-meta><tp:nomenclature><tp:taxon-name><object-id xmlns:xlink="http://www.w3.org/1999/xlink" content-type="arpha" xlink:type="simple">EF6BEDB2-6B88-5D0D-9F4C-B693F42CC32C</object-id>
                <tp:taxon-name-part taxon-name-part-type="genus" reg="Johora">Johora</tp:taxon-name-part>
                <tp:taxon-name-part taxon-name-part-type="species" reg="thoi">thoi</tp:taxon-name-part>
              </tp:taxon-name><tp:taxon-authority>Ng, 1990</tp:taxon-authority><xref ref-type="fig" rid="F1">Figures 1C</xref><xref ref-type="fig" rid="F2">, 2C</xref><xref ref-type="fig" rid="F3">, 3C</xref><xref ref-type="fig" rid="F4">, 4C</xref><xref ref-type="fig" rid="F5">, 5C</xref><xref ref-type="fig" rid="F6">, 6</xref><xref ref-type="fig" rid="F9">, 9A–H</xref><xref ref-type="fig" rid="F12">, 12C</xref><xref ref-type="fig" rid="F13">, 13C</xref><xref ref-type="fig" rid="F14">, 14C</xref><tp:nomenclature-citation-list><tp:nomenclature-citation><tp:taxon-name>
                    <tp:taxon-name-part taxon-name-part-type="genus" reg="Johora">Johora</tp:taxon-name-part> <tp:taxon-name-part taxon-name-part-type="species" reg="thoi">thoi</tp:taxon-name-part></tp:taxon-name><comment>Ng, 1990: 305, figs 1, 2; <xref ref-type="bibr" rid="B14">Ng 2004</xref>: 321; <xref ref-type="bibr" rid="B21">Ng and Yeo 2007</xref>: 102; <xref ref-type="bibr" rid="B18">Ng et al. 2008</xref>: 163; <xref ref-type="bibr" rid="B3">Cumberlidge et al. 2009</xref>: table.</comment></tp:nomenclature-citation></tp:nomenclature-citation-list></tp:nomenclature><tp:treatment-sec sec-type="material" id="SECID0EWIBG"><title>Material examined.</title><p><bold><italic>Holotype</italic></bold>: male (41.2 × 33.3 mm) (<named-content xmlns:xlink="http://www.w3.org/1999/xlink" content-type="dwc:institutional_code" xlink:type="simple">ZRC</named-content> 1989.2249), Telok Kalong Besar, Pulau Redang, Terengganu, ca. <named-content xmlns:xlink="http://www.w3.org/1999/xlink" content-type="dwc:verbatimCoordinates" xlink:type="simple"><named-content content-type="geo-json" specific-use="{&#34;type&#34;:&#34;Point&#34;,&#34;coordinates&#34;:[103.027222,5.768611]}" id="NCID0EMJBG" xlink:type="simple">5°46'7"N, 103°01'38"E</named-content></named-content>, coll. Tho YP, 8 March 1989. Others: 1 male (<named-content xmlns:xlink="http://www.w3.org/1999/xlink" content-type="dwc:institutional_code" xlink:type="simple">ZRC</named-content> 1989.3758), in freshwater stream, Telok Kalong Besar, Pulau Redang, Terengganu, coll. Saw LG, 1 August 1989; 1 male (<named-content xmlns:xlink="http://www.w3.org/1999/xlink" content-type="dwc:institutional_code" xlink:type="simple">ZRC</named-content> 1989.3740), Telok Kalong Besar, Pulau Redang, Terengganu, coll. Saw LG, 1 August 1989; 1 male, 1 female (<named-content xmlns:xlink="http://www.w3.org/1999/xlink" content-type="dwc:institutional_code" xlink:type="simple">ZRC</named-content> 1996.2085), site 5, stream behind Pasir Panjang, Pulau Redang, Terengganu, Lim KKP et al., 25 June 1992; 1 male (<named-content xmlns:xlink="http://www.w3.org/1999/xlink" content-type="dwc:institutional_code" xlink:type="simple">ZRC</named-content> 1996.2087), Pulau Redang, Terengganu, Lim KKP et al., 23 June 1992; 3 males (<named-content xmlns:xlink="http://www.w3.org/1999/xlink" content-type="dwc:institutional_code" xlink:type="simple">ZRC</named-content> 1996.2086), site 7, stream behind Telok Kalong Besar, Pulau Redang, Terengganu, coll. Lim KKP et al., 25 June 1992; 6 males, 2 females, 1 juvenile (<named-content xmlns:xlink="http://www.w3.org/1999/xlink" content-type="dwc:institutional_code" xlink:type="simple">ZRC</named-content> 2001.1167), from freshwater rocky stream, East Coast forest trail, ca. 1.2–1.6 km from Pasir Panjang to Telok Dalam, Pulau Redang, Terengganu, coll. Tan HH and Koh LL, 20 June 2001. All locations in Peninsular Malaysia.</p></tp:treatment-sec><tp:treatment-sec sec-type="diagnosis" id="SECID0EBLBG"><title>Diagnosis.</title><p>Adult carapace width to length ratio 1.19–1.24 (Figs <xref ref-type="fig" rid="F1">1C</xref>, <xref ref-type="fig" rid="F2">2C</xref>, <xref ref-type="fig" rid="F6">6A, B</xref>, <xref ref-type="fig" rid="F12">12C</xref>); dorsal surface gently convex in frontal view, not inflated (Figs <xref ref-type="fig" rid="F3">3C</xref>, <xref ref-type="fig" rid="F6">6C</xref>); frontal margin almost straight or slightly sinuous (Figs <xref ref-type="fig" rid="F2">2C</xref>, <xref ref-type="fig" rid="F6">6B</xref>); suborbital, pterygostomial and sub-branchial regions rugose, pterygostomial region covered with dense setae (Figs <xref ref-type="fig" rid="F3">3C</xref>, <xref ref-type="fig" rid="F6">6C</xref>); epigastric cristae distinct, distinctly anterior to sharp postorbital cristae, postorbital cristae with lateral edges low, not joining lateral margin (Figs <xref ref-type="fig" rid="F2">2C</xref>, <xref ref-type="fig" rid="F6">6B</xref>); external orbital tooth separated from epibranchial tooth by prominent cleft, epibranchial tooth sharp, distinct (Figs <xref ref-type="fig" rid="F2">2C</xref>, <xref ref-type="fig" rid="F6">6B</xref>); anterolateral margin distinctly convex (Figs <xref ref-type="fig" rid="F2">2C</xref>, <xref ref-type="fig" rid="F6">6B</xref>); posterolateral margin gently sinuous to almost straight, distinctly converging towards gently convex, entire posterior carapace margin (Figs <xref ref-type="fig" rid="F2">2C</xref>, <xref ref-type="fig" rid="F6">6B</xref>); posterior margin of epistome with triangular median triangle, lateral margin obliquely sloping (Figs <xref ref-type="fig" rid="F3">3C</xref>, <xref ref-type="fig" rid="F6">6C</xref>); outer surfaces of third maxillipeds with dense, long stiff setae; ischium subrectangular, with shallow median oblique groove (Figs <xref ref-type="fig" rid="F3">3C</xref>, <xref ref-type="fig" rid="F4">4C</xref>); ambulatory legs relatively longer, length to width ratio of merus of fourth ambulatory leg 3.0–3.2 (Figs <xref ref-type="fig" rid="F1">1C</xref>, <xref ref-type="fig" rid="F6">6A</xref>, <xref ref-type="fig" rid="F12">12C</xref>); G1 subterminal segment with broad proximal part, tapering suddenly to slender distal part, with distinct shelf-like structure along outer margin; terminal segment straight, long, slender, subequal in length to subterminal segment, surfaces with scattered short setae (Fig. <xref ref-type="fig" rid="F9">9A–C, E–G</xref>); G2 shorter than G1, distal segment long, about two-thirds length of basal segment (Fig. <xref ref-type="fig" rid="F9">9D, H</xref>). Female pleon ovate; somites 3–6 progressively narrower; telson semi-circular (Fig. <xref ref-type="fig" rid="F13">13C</xref>). Vulvae large, on anterior half of sternite 6, adjacent to suture with sternite 5, lateral sternal vulvar cover triangular, partially overlapping sternite 5 (Fig. <xref ref-type="fig" rid="F14">14C</xref>).</p><fig id="F6" position="float" orientation="portrait"><object-id xmlns:xlink="http://www.w3.org/1999/xlink" content-type="doi" xlink:type="simple">10.3897/zookeys.994.56810.figure6</object-id><object-id xmlns:xlink="http://www.w3.org/1999/xlink" content-type="arpha" xlink:type="simple">0DA7765E-C007-56B1-9B11-2E9B053518B5</object-id><label>Figure 6.</label><caption><p><italic><tp:taxon-name><tp:taxon-name-part taxon-name-part-type="genus" reg="Johora">Johora</tp:taxon-name-part> <tp:taxon-name-part taxon-name-part-type="species" reg="thoi">thoi</tp:taxon-name-part></tp:taxon-name></italic> Ng, 1990, male (21.1 × 17.7 mm) (<named-content xmlns:xlink="http://www.w3.org/1999/xlink" content-type="dwc:institutional_code" xlink:type="simple">ZRC</named-content> 2001.1167), Terengganu <bold>A</bold> overall dorsal view <bold>B</bold> dorsal view of carapace <bold>C</bold> frontal view of cephalothorax <bold>D</bold> anterior thoracic sternum and pleon.</p></caption><graphic xmlns:xlink="http://www.w3.org/1999/xlink" xlink:href="zookeys-994-001-g006.jpg" position="float" orientation="portrait" xlink:type="simple" id="oo_476317.jpg"><uri content-type="original_file" xlink:type="simple">https://binary.pensoft.net/fig/476317</uri></graphic></fig><fig id="F7" position="float" orientation="portrait"><object-id xmlns:xlink="http://www.w3.org/1999/xlink" content-type="doi" xlink:type="simple">10.3897/zookeys.994.56810.figure7</object-id><object-id xmlns:xlink="http://www.w3.org/1999/xlink" content-type="arpha" xlink:type="simple">D8510A6D-24B4-5EB2-B114-30D7EF3E53F6</object-id><label>Figure 7.</label><caption><p><italic><tp:taxon-name><tp:taxon-name-part taxon-name-part-type="genus" reg="Johora">Johora</tp:taxon-name-part> <tp:taxon-name-part taxon-name-part-type="species" reg="erici">erici</tp:taxon-name-part></tp:taxon-name></italic> sp. nov., male (41.2 × 33.8 mm) (<named-content xmlns:xlink="http://www.w3.org/1999/xlink" content-type="dwc:institutional_code" xlink:type="simple">ZRC</named-content> 1995.0269), Kelantan <bold>A</bold> overall dorsal view <bold>B</bold> dorsal view of carapace <bold>C</bold> frontal view of cephalothorax <bold>D</bold> anterior thoracic sternum and pleon.</p></caption><graphic xmlns:xlink="http://www.w3.org/1999/xlink" xlink:href="zookeys-994-001-g007.jpg" position="float" orientation="portrait" xlink:type="simple" id="oo_476318.jpg"><uri content-type="original_file" xlink:type="simple">https://binary.pensoft.net/fig/476318</uri></graphic></fig></tp:treatment-sec><tp:treatment-sec sec-type="remarks" id="SECID0ELRBG"><title>Remarks.</title><p>This is one of the largest species of <italic><tp:taxon-name><tp:taxon-name-part taxon-name-part-type="genus" reg="Johora">Johora</tp:taxon-name-part></tp:taxon-name></italic> and is rivalled in size only by <italic><tp:taxon-name><tp:taxon-name-part taxon-name-part-type="genus" reg="Johora">J.</tp:taxon-name-part> <tp:taxon-name-part taxon-name-part-type="species" reg="tiomanensis">tiomanensis</tp:taxon-name-part></tp:taxon-name></italic> and <italic><tp:taxon-name><tp:taxon-name-part taxon-name-part-type="genus" reg="Johora">J.</tp:taxon-name-part> <tp:taxon-name-part taxon-name-part-type="species" reg="counsilmani">counsilmani</tp:taxon-name-part></tp:taxon-name></italic> from Pulau Tioman. The G1 structure of <italic><tp:taxon-name><tp:taxon-name-part taxon-name-part-type="genus" reg="Johora">J.</tp:taxon-name-part> <tp:taxon-name-part taxon-name-part-type="species" reg="thoi">thoi</tp:taxon-name-part></tp:taxon-name></italic> is distinctive and consistent, the long and straight terminal segment being evident even in small subadult specimens (Fig. <xref ref-type="fig" rid="F9">9E–G</xref>). The only other species with superficially similar G1s are <italic><tp:taxon-name><tp:taxon-name-part taxon-name-part-type="genus" reg="Johora">J.</tp:taxon-name-part> <tp:taxon-name-part taxon-name-part-type="species" reg="singaporensis">singaporensis</tp:taxon-name-part></tp:taxon-name></italic> and <italic><tp:taxon-name><tp:taxon-name-part taxon-name-part-type="genus" reg="Johora">J.</tp:taxon-name-part> <tp:taxon-name-part taxon-name-part-type="species" reg="michaeli">michaeli</tp:taxon-name-part></tp:taxon-name></italic> sp. nov. from Singapore and mainland Terengganu, respectively. In these species, however, the G1 terminal segment is prominently shorter, being only two-thirds or less the length of the subterminal segment (Fig. <xref ref-type="fig" rid="F9">9I–K</xref>; <xref ref-type="bibr" rid="B11">Ng 1987</xref>: fig. 8A, B).</p><fig id="F8" position="float" orientation="portrait"><object-id xmlns:xlink="http://www.w3.org/1999/xlink" content-type="doi" xlink:type="simple">10.3897/zookeys.994.56810.figure8</object-id><object-id xmlns:xlink="http://www.w3.org/1999/xlink" content-type="arpha" xlink:type="simple">6BC37065-0FD5-57F5-AB3F-D61B2902BEFD</object-id><label>Figure 8.</label><caption><p><bold>A–D</bold><italic><tp:taxon-name><tp:taxon-name-part taxon-name-part-type="genus" reg="Johora">Johora</tp:taxon-name-part> <tp:taxon-name-part taxon-name-part-type="species" reg="tahanensis">tahanensis</tp:taxon-name-part></tp:taxon-name></italic> (Bott, 1966), male (30.7 × 25.5 mm) (<named-content xmlns:xlink="http://www.w3.org/1999/xlink" content-type="dwc:institutional_code" xlink:type="simple">ZRC</named-content> 1984.6795), Pahang <bold>E–H</bold><italic><tp:taxon-name><tp:taxon-name-part taxon-name-part-type="genus" reg="Johora">J.</tp:taxon-name-part> <tp:taxon-name-part taxon-name-part-type="species" reg="hoiseni">hoiseni</tp:taxon-name-part></tp:taxon-name></italic> Ng &amp; Takeda, 1992, holotype male (25.1 × 21.1 mm) (<named-content xmlns:xlink="http://www.w3.org/1999/xlink" content-type="dwc:institutional_code" xlink:type="simple">ZRC</named-content> 1984.6673), Kelantan <bold>A, E</bold> left G1 (ventral view) <bold>B, F</bold> distal part of left G1 (ventral view) <bold>C, G</bold> distal part of left G1 (dorsal view) <bold>D, H</bold> left G2 (ventral view) <bold>E–H</bold> after <xref ref-type="bibr" rid="B19">Ng and Takeda (1992</xref>: fig. 3B, D–F). Scale bars: 1.0 mm (<bold>A, D, E, H</bold>); 0.5 mm (<bold>B, C, F, G</bold>).</p></caption><graphic xmlns:xlink="http://www.w3.org/1999/xlink" xlink:href="zookeys-994-001-g008.jpg" position="float" orientation="portrait" xlink:type="simple" id="oo_476319.jpg"><uri content-type="original_file" xlink:type="simple">https://binary.pensoft.net/fig/476319</uri></graphic></fig><fig id="F9" position="float" orientation="portrait"><object-id xmlns:xlink="http://www.w3.org/1999/xlink" content-type="doi" xlink:type="simple">10.3897/zookeys.994.56810.figure9</object-id><object-id xmlns:xlink="http://www.w3.org/1999/xlink" content-type="arpha" xlink:type="simple">1E09A4A5-1B6D-5C48-B611-F7FC82B2D747</object-id><label>Figure 9.</label><caption><p><bold>A–D</bold><italic><tp:taxon-name><tp:taxon-name-part taxon-name-part-type="genus" reg="Johora">Johora</tp:taxon-name-part> <tp:taxon-name-part taxon-name-part-type="species" reg="thoi">thoi</tp:taxon-name-part></tp:taxon-name></italic> Ng, 1990, holotype male (41.2 × 33.3 mm) (<named-content xmlns:xlink="http://www.w3.org/1999/xlink" content-type="dwc:institutional_code" xlink:type="simple">ZRC</named-content> 1989.2249), Terengganu <bold>E–H</bold><italic><tp:taxon-name><tp:taxon-name-part taxon-name-part-type="genus" reg="Johora">J.</tp:taxon-name-part> <tp:taxon-name-part taxon-name-part-type="species" reg="thoi">thoi</tp:taxon-name-part></tp:taxon-name></italic> Ng, 1990, male (21.1 × 17.7 mm) (<named-content xmlns:xlink="http://www.w3.org/1999/xlink" content-type="dwc:institutional_code" xlink:type="simple">ZRC</named-content> 2001.1167), Terengganu <bold>I–L</bold><italic><tp:taxon-name><tp:taxon-name-part taxon-name-part-type="genus" reg="Johora">J.</tp:taxon-name-part> <tp:taxon-name-part taxon-name-part-type="species" reg="michaeli">michaeli</tp:taxon-name-part></tp:taxon-name></italic> sp. nov., holotype male (22.7 × 19.2 mm) (<named-content xmlns:xlink="http://www.w3.org/1999/xlink" content-type="dwc:institutional_code" xlink:type="simple">ZRC</named-content> 2020.0361), Terengganu <bold>A, E, I</bold> left G1 (ventral view) <bold>B, F, J</bold> distal part of left G1 (ventral view) <bold>C, G, K</bold> distal part of left G1 (dorsal view) <bold>D, H, L</bold> left G2 (ventral view) <bold>A–D</bold> after <xref ref-type="bibr" rid="B13">Ng (1990</xref>: fig. 2A, C–E). Scale bars: 1.0 mm (<bold>A, D, E, H, I, L</bold>); 0.5 mm (<bold>B, C, F, G, J, K)</bold>.</p></caption><graphic xmlns:xlink="http://www.w3.org/1999/xlink" xlink:href="zookeys-994-001-g009.jpg" position="float" orientation="portrait" xlink:type="simple" id="oo_476320.jpg"><uri content-type="original_file" xlink:type="simple">https://binary.pensoft.net/fig/476320</uri></graphic></fig></tp:treatment-sec><tp:treatment-sec sec-type="distribution" id="SECID0ECZBG"><title>Distribution.</title><p><italic><tp:taxon-name><tp:taxon-name-part taxon-name-part-type="genus" reg="Johora">Johora</tp:taxon-name-part> <tp:taxon-name-part taxon-name-part-type="species" reg="thoi">thoi</tp:taxon-name-part></tp:taxon-name></italic> is endemic to Pulau Redang, the largest island in the Redang Archipelago, a group of nine islands about 25 km off the northeastern coast of Peninsular Malaysia. The species has been recorded from most parts of the island, including its highest point (359 m), occurring in all clean waters there (Fig. <xref ref-type="fig" rid="F15">15</xref>). It lives under rocks and can be found along the stream banks at night.</p></tp:treatment-sec><tp:treatment-sec sec-type="Conservation" id="SECID0EXZBG"><title>Conservation.</title><p>Although the entire Redang Archipelago is a marine park, the forests are not fully protected, and development of the land for tourism and excessive freshwater use are concerns. As the species is only known from one island only 7 km long and 6 km wide, it is treated as endangered by <xref ref-type="bibr" rid="B21">Ng and Yeo (2007)</xref>, but <xref ref-type="bibr" rid="B3">Cumberlidge et al. (2009)</xref> noted it was vulnerable at best as the area is technically protected.</p></tp:treatment-sec><tp:treatment-sec><!--Section generated to contain objects referenced in tp:taxon-treatment.--><fig id="F1" position="float" orientation="portrait"><object-id xmlns:xlink="http://www.w3.org/1999/xlink" content-type="doi" xlink:type="simple">10.3897/zookeys.994.56810.figure1</object-id><object-id xmlns:xlink="http://www.w3.org/1999/xlink" content-type="arpha" xlink:type="simple">0B404637-4762-5BD5-B254-B499001488A0</object-id><label>Figure 1.</label><caption><p>Overall dorsal view <bold>A</bold><italic><tp:taxon-name><tp:taxon-name-part taxon-name-part-type="genus" reg="Johora">Johora</tp:taxon-name-part> <tp:taxon-name-part taxon-name-part-type="species" reg="intermedia">intermedia</tp:taxon-name-part></tp:taxon-name></italic> Ng, 1986, holotype male (19.8 × 15.1 mm) (<named-content xmlns:xlink="http://www.w3.org/1999/xlink" content-type="dwc:institutional_code" xlink:type="simple">ZRC</named-content> 1984.6529), Pahang <bold>B</bold><italic><tp:taxon-name><tp:taxon-name-part taxon-name-part-type="genus" reg="Johora">J.</tp:taxon-name-part> <tp:taxon-name-part taxon-name-part-type="species" reg="tahanensis">tahanensis</tp:taxon-name-part></tp:taxon-name></italic> (Bott, 1966), male (30.7 × 25.5 mm) (<named-content xmlns:xlink="http://www.w3.org/1999/xlink" content-type="dwc:institutional_code" xlink:type="simple">ZRC</named-content> 1984.6795), Pahang <bold>C</bold><italic><tp:taxon-name><tp:taxon-name-part taxon-name-part-type="genus" reg="Johora">J.</tp:taxon-name-part> <tp:taxon-name-part taxon-name-part-type="species" reg="thoi">thoi</tp:taxon-name-part></tp:taxon-name></italic> Ng, 1990, holotype male (41.2 × 33.3 mm) (<named-content xmlns:xlink="http://www.w3.org/1999/xlink" content-type="dwc:institutional_code" xlink:type="simple">ZRC</named-content> 1989.2249), Terengganu <bold>D</bold><italic><tp:taxon-name><tp:taxon-name-part taxon-name-part-type="genus" reg="Johora">J.</tp:taxon-name-part> <tp:taxon-name-part taxon-name-part-type="species" reg="hoiseni">hoiseni</tp:taxon-name-part></tp:taxon-name></italic> Ng &amp; Takeda, 1992, holotype male (25.1 × 21.1 mm) (<named-content xmlns:xlink="http://www.w3.org/1999/xlink" content-type="dwc:institutional_code" xlink:type="simple">ZRC</named-content> 1984.6673), Kelantan <bold>E</bold><italic><tp:taxon-name><tp:taxon-name-part taxon-name-part-type="genus" reg="Johora">J.</tp:taxon-name-part> <tp:taxon-name-part taxon-name-part-type="species" reg="thaiana">thaiana</tp:taxon-name-part></tp:taxon-name></italic> Leelawathanagoon, Lheknim &amp; Ng, 2005, paratype male (22.2 × 18.6 mm) (<named-content xmlns:xlink="http://www.w3.org/1999/xlink" content-type="dwc:institutional_code" xlink:type="simple">ZRC</named-content> 2006.0052), Thailand <bold>F</bold><italic><tp:taxon-name><tp:taxon-name-part taxon-name-part-type="genus" reg="Johora">J.</tp:taxon-name-part> <tp:taxon-name-part taxon-name-part-type="species" reg="booliati">booliati</tp:taxon-name-part></tp:taxon-name></italic> sp. nov., holotype male (34.6 × 30.0 mm) (<named-content xmlns:xlink="http://www.w3.org/1999/xlink" content-type="dwc:institutional_code" xlink:type="simple">ZRC</named-content> 2020.0072), Pahang <bold>G</bold><italic><tp:taxon-name><tp:taxon-name-part taxon-name-part-type="genus" reg="Johora">J.</tp:taxon-name-part> <tp:taxon-name-part taxon-name-part-type="species" reg="erici">erici</tp:taxon-name-part></tp:taxon-name></italic> sp. nov., holotype male (38.3 × 32.0 mm) (<named-content xmlns:xlink="http://www.w3.org/1999/xlink" content-type="dwc:institutional_code" xlink:type="simple">ZRC</named-content> 2020.0360), Perak <bold>H</bold><italic><tp:taxon-name><tp:taxon-name-part taxon-name-part-type="genus" reg="Johora">J.</tp:taxon-name-part> <tp:taxon-name-part taxon-name-part-type="species" reg="michaeli">michaeli</tp:taxon-name-part></tp:taxon-name></italic> sp. nov., holotype male (22.7 × 19.2 mm) (<named-content xmlns:xlink="http://www.w3.org/1999/xlink" content-type="dwc:institutional_code" xlink:type="simple">ZRC</named-content> 2010.0047), Terengganu.</p></caption><graphic xmlns:xlink="http://www.w3.org/1999/xlink" xlink:href="zookeys-994-001-g001.jpg" position="float" orientation="portrait" xlink:type="simple" id="oo_476312.jpg"><uri content-type="original_file" xlink:type="simple">https://binary.pensoft.net/fig/476312</uri></graphic></fig><fig id="F2" position="float" orientation="portrait"><object-id xmlns:xlink="http://www.w3.org/1999/xlink" content-type="doi" xlink:type="simple">10.3897/zookeys.994.56810.figure2</object-id><object-id xmlns:xlink="http://www.w3.org/1999/xlink" content-type="arpha" xlink:type="simple">2100EF06-0544-5297-AD07-829882B33F5D</object-id><label>Figure 2.</label><caption><p>Dorsal view of carapace <bold>A</bold><italic><tp:taxon-name><tp:taxon-name-part taxon-name-part-type="genus" reg="Johora">Johora</tp:taxon-name-part> <tp:taxon-name-part taxon-name-part-type="species" reg="intermedia">intermedia</tp:taxon-name-part></tp:taxon-name></italic> Ng, 1986, holotype male (19.8 × 15.1 mm) (<named-content xmlns:xlink="http://www.w3.org/1999/xlink" content-type="dwc:institutional_code" xlink:type="simple">ZRC</named-content> 1984.6529), Pahang <bold>B</bold><italic><tp:taxon-name><tp:taxon-name-part taxon-name-part-type="genus" reg="Johora">J.</tp:taxon-name-part> <tp:taxon-name-part taxon-name-part-type="species" reg="tahanensis">tahanensis</tp:taxon-name-part></tp:taxon-name></italic> (Bott, 1966), male (30.7 × 25.5 mm) (<named-content xmlns:xlink="http://www.w3.org/1999/xlink" content-type="dwc:institutional_code" xlink:type="simple">ZRC</named-content> 1984.6795), Pahang <bold>C</bold><italic><tp:taxon-name><tp:taxon-name-part taxon-name-part-type="genus" reg="Johora">J.</tp:taxon-name-part> <tp:taxon-name-part taxon-name-part-type="species" reg="thoi">thoi</tp:taxon-name-part></tp:taxon-name></italic> Ng, 1990, holotype male (41.2 × 33.3 mm) (<named-content xmlns:xlink="http://www.w3.org/1999/xlink" content-type="dwc:institutional_code" xlink:type="simple">ZRC</named-content> 1989.2249) Terengganu <bold>D</bold><italic><tp:taxon-name><tp:taxon-name-part taxon-name-part-type="genus" reg="Johora">J.</tp:taxon-name-part> <tp:taxon-name-part taxon-name-part-type="species" reg="hoiseni">hoiseni</tp:taxon-name-part></tp:taxon-name></italic> Ng &amp; Takeda, 1992, holotype male (25.1 × 21.1 mm) (<named-content xmlns:xlink="http://www.w3.org/1999/xlink" content-type="dwc:institutional_code" xlink:type="simple">ZRC</named-content> 1984.6673), Kelantan <bold>E</bold><italic><tp:taxon-name><tp:taxon-name-part taxon-name-part-type="genus" reg="Johora">J.</tp:taxon-name-part> <tp:taxon-name-part taxon-name-part-type="species" reg="thaiana">thaiana</tp:taxon-name-part></tp:taxon-name></italic> Leelawathanagoon, Lheknim &amp; Ng, 2005, paratype male (22.2 × 18.6 mm) (<named-content xmlns:xlink="http://www.w3.org/1999/xlink" content-type="dwc:institutional_code" xlink:type="simple">ZRC</named-content> 2006.0052), Thailand <bold>F</bold><italic><tp:taxon-name><tp:taxon-name-part taxon-name-part-type="genus" reg="Johora">J.</tp:taxon-name-part> <tp:taxon-name-part taxon-name-part-type="species" reg="booliati">booliati</tp:taxon-name-part></tp:taxon-name></italic> sp. nov., holotype male (34.6 × 30.0 mm) (<named-content xmlns:xlink="http://www.w3.org/1999/xlink" content-type="dwc:institutional_code" xlink:type="simple">ZRC</named-content> 2020.0072), Pahang <bold>G</bold><italic><tp:taxon-name><tp:taxon-name-part taxon-name-part-type="genus" reg="Johora">J.</tp:taxon-name-part> <tp:taxon-name-part taxon-name-part-type="species" reg="erici">erici</tp:taxon-name-part></tp:taxon-name></italic> sp. nov., holotype male (38.3 × 32.0 mm) (<named-content xmlns:xlink="http://www.w3.org/1999/xlink" content-type="dwc:institutional_code" xlink:type="simple">ZRC</named-content> 2020.0360), Perak <bold>H</bold><italic><tp:taxon-name><tp:taxon-name-part taxon-name-part-type="genus" reg="Johora">J.</tp:taxon-name-part> <tp:taxon-name-part taxon-name-part-type="species" reg="michaeli">michaeli</tp:taxon-name-part></tp:taxon-name></italic> sp. nov., holotype male (22.7 × 19.2 mm) (<named-content xmlns:xlink="http://www.w3.org/1999/xlink" content-type="dwc:institutional_code" xlink:type="simple">ZRC</named-content> 2010.0047), Terengganu.</p></caption><graphic xmlns:xlink="http://www.w3.org/1999/xlink" xlink:href="zookeys-994-001-g002.jpg" position="float" orientation="portrait" xlink:type="simple" id="oo_476313.jpg"><uri content-type="original_file" xlink:type="simple">https://binary.pensoft.net/fig/476313</uri></graphic></fig><fig id="F3" position="float" orientation="portrait"><object-id xmlns:xlink="http://www.w3.org/1999/xlink" content-type="doi" xlink:type="simple">10.3897/zookeys.994.56810.figure3</object-id><object-id xmlns:xlink="http://www.w3.org/1999/xlink" content-type="arpha" xlink:type="simple">FE2983E1-62A8-5AC3-B0E6-42D132BE9B68</object-id><label>Figure 3.</label><caption><p>Frontal view of cephalothorax <bold>A</bold><italic><tp:taxon-name><tp:taxon-name-part taxon-name-part-type="genus" reg="Johora">Johora</tp:taxon-name-part> <tp:taxon-name-part taxon-name-part-type="species" reg="intermedia">intermedia</tp:taxon-name-part></tp:taxon-name></italic> Ng, 1986, holotype male (19.8 × 15.1 mm) (<named-content xmlns:xlink="http://www.w3.org/1999/xlink" content-type="dwc:institutional_code" xlink:type="simple">ZRC</named-content> 1984.6529), Pahang <bold>B</bold><italic><tp:taxon-name><tp:taxon-name-part taxon-name-part-type="genus" reg="Johora">J.</tp:taxon-name-part> <tp:taxon-name-part taxon-name-part-type="species" reg="tahanensis">tahanensis</tp:taxon-name-part></tp:taxon-name></italic> (Bott, 1966), male (30.7 × 25.5 mm) (<named-content xmlns:xlink="http://www.w3.org/1999/xlink" content-type="dwc:institutional_code" xlink:type="simple">ZRC</named-content> 1984.6795), Pahang <bold>C</bold><italic><tp:taxon-name><tp:taxon-name-part taxon-name-part-type="genus" reg="Johora">J.</tp:taxon-name-part> <tp:taxon-name-part taxon-name-part-type="species" reg="thoi">thoi</tp:taxon-name-part></tp:taxon-name></italic> Ng, 1990, holotype male (41.2 × 33.3 mm) (<named-content xmlns:xlink="http://www.w3.org/1999/xlink" content-type="dwc:institutional_code" xlink:type="simple">ZRC</named-content> 1989.2249), Terengganu <bold>D</bold><italic><tp:taxon-name><tp:taxon-name-part taxon-name-part-type="genus" reg="Johora">J.</tp:taxon-name-part> <tp:taxon-name-part taxon-name-part-type="species" reg="hoiseni">hoiseni</tp:taxon-name-part></tp:taxon-name></italic> Ng &amp; Takeda, 1992, holotype male (25.1 × 21.1 mm) (<named-content xmlns:xlink="http://www.w3.org/1999/xlink" content-type="dwc:institutional_code" xlink:type="simple">ZRC</named-content> 1984.6673), Kelantan <bold>E</bold><italic><tp:taxon-name><tp:taxon-name-part taxon-name-part-type="genus" reg="Johora">J.</tp:taxon-name-part> <tp:taxon-name-part taxon-name-part-type="species" reg="thaiana">thaiana</tp:taxon-name-part></tp:taxon-name></italic> Leelawathanagoon, Lheknim &amp; Ng, 2005, paratype male (22.2 × 18.6 mm) (<named-content xmlns:xlink="http://www.w3.org/1999/xlink" content-type="dwc:institutional_code" xlink:type="simple">ZRC</named-content> 2006.0052), Thailand <bold>F</bold><italic><tp:taxon-name><tp:taxon-name-part taxon-name-part-type="genus" reg="Johora">J.</tp:taxon-name-part> <tp:taxon-name-part taxon-name-part-type="species" reg="booliati">booliati</tp:taxon-name-part></tp:taxon-name></italic> sp. nov., holotype male (34.6 × 30.0 mm) (<named-content xmlns:xlink="http://www.w3.org/1999/xlink" content-type="dwc:institutional_code" xlink:type="simple">ZRC</named-content> 2020.0072), Pahang <bold>G</bold><italic><tp:taxon-name><tp:taxon-name-part taxon-name-part-type="genus" reg="Johora">J.</tp:taxon-name-part> <tp:taxon-name-part taxon-name-part-type="species" reg="erici">erici</tp:taxon-name-part></tp:taxon-name></italic> sp. nov., holotype male (38.3 × 32.0 mm) (<named-content xmlns:xlink="http://www.w3.org/1999/xlink" content-type="dwc:institutional_code" xlink:type="simple">ZRC</named-content> 2020.0360), Perak <bold>H</bold><italic><tp:taxon-name><tp:taxon-name-part taxon-name-part-type="genus" reg="Johora">J.</tp:taxon-name-part> <tp:taxon-name-part taxon-name-part-type="species" reg="michaeli">michaeli</tp:taxon-name-part></tp:taxon-name></italic> sp. nov., holotype male (22.7 × 19.2 mm) (<named-content xmlns:xlink="http://www.w3.org/1999/xlink" content-type="dwc:institutional_code" xlink:type="simple">ZRC</named-content> 2010.0047), Terengganu.</p></caption><graphic xmlns:xlink="http://www.w3.org/1999/xlink" xlink:href="zookeys-994-001-g003.jpg" position="float" orientation="portrait" xlink:type="simple" id="oo_476314.jpg"><uri content-type="original_file" xlink:type="simple">https://binary.pensoft.net/fig/476314</uri></graphic></fig><fig id="F4" position="float" orientation="portrait"><object-id xmlns:xlink="http://www.w3.org/1999/xlink" content-type="doi" xlink:type="simple">10.3897/zookeys.994.56810.figure4</object-id><object-id xmlns:xlink="http://www.w3.org/1999/xlink" content-type="arpha" xlink:type="simple">7C124B93-94FB-5BE5-B233-A3685EA0F6AB</object-id><label>Figure 4.</label><caption><p>Left third maxilliped <bold>A</bold><italic><tp:taxon-name><tp:taxon-name-part taxon-name-part-type="genus" reg="Johora">Johora</tp:taxon-name-part> <tp:taxon-name-part taxon-name-part-type="species" reg="intermedia">intermedia</tp:taxon-name-part></tp:taxon-name></italic> Ng, 1986, holotype male (19.8 × 15.1 mm) (<named-content xmlns:xlink="http://www.w3.org/1999/xlink" content-type="dwc:institutional_code" xlink:type="simple">ZRC</named-content> 1984.6529), Pahang <bold>B</bold><italic><tp:taxon-name><tp:taxon-name-part taxon-name-part-type="genus" reg="Johora">J.</tp:taxon-name-part> <tp:taxon-name-part taxon-name-part-type="species" reg="tahanensis">tahanensis</tp:taxon-name-part></tp:taxon-name></italic> (Bott, 1966), male (30.7 × 25.5 mm) (<named-content xmlns:xlink="http://www.w3.org/1999/xlink" content-type="dwc:institutional_code" xlink:type="simple">ZRC</named-content> 1984.6795), Pahang <bold>C</bold><italic><tp:taxon-name><tp:taxon-name-part taxon-name-part-type="genus" reg="Johora">J.</tp:taxon-name-part> <tp:taxon-name-part taxon-name-part-type="species" reg="thoi">thoi</tp:taxon-name-part></tp:taxon-name></italic> Ng, 1990, holotype male (41.2 × 33.3 mm) (<named-content xmlns:xlink="http://www.w3.org/1999/xlink" content-type="dwc:institutional_code" xlink:type="simple">ZRC</named-content> 1989.2249), Terengganu <bold>D</bold><italic><tp:taxon-name><tp:taxon-name-part taxon-name-part-type="genus" reg="Johora">J.</tp:taxon-name-part> <tp:taxon-name-part taxon-name-part-type="species" reg="hoiseni">hoiseni</tp:taxon-name-part></tp:taxon-name></italic> Ng &amp; Takeda, 1992, holotype male (25.1 × 21.1 mm) (<named-content xmlns:xlink="http://www.w3.org/1999/xlink" content-type="dwc:institutional_code" xlink:type="simple">ZRC</named-content> 1984.6673), Kelantan <bold>E</bold><italic><tp:taxon-name><tp:taxon-name-part taxon-name-part-type="genus" reg="Johora">J.</tp:taxon-name-part> <tp:taxon-name-part taxon-name-part-type="species" reg="thaiana">thaiana</tp:taxon-name-part></tp:taxon-name></italic> Leelawathanagoon, Lheknim &amp; Ng, 2005, paratype male (22.2 × 18.6 mm) (<named-content xmlns:xlink="http://www.w3.org/1999/xlink" content-type="dwc:institutional_code" xlink:type="simple">ZRC</named-content> 2006.0052), Thailand <bold>F</bold><italic><tp:taxon-name><tp:taxon-name-part taxon-name-part-type="genus" reg="Johora">J.</tp:taxon-name-part> <tp:taxon-name-part taxon-name-part-type="species" reg="booliati">booliati</tp:taxon-name-part></tp:taxon-name></italic> sp. nov., holotype male (34.6 × 30.0 mm) (<named-content xmlns:xlink="http://www.w3.org/1999/xlink" content-type="dwc:institutional_code" xlink:type="simple">ZRC</named-content> 2020.0072), Pahang <bold>G</bold><italic><tp:taxon-name><tp:taxon-name-part taxon-name-part-type="genus" reg="Johora">J.</tp:taxon-name-part> <tp:taxon-name-part taxon-name-part-type="species" reg="erici">erici</tp:taxon-name-part></tp:taxon-name></italic> sp. nov., holotype male (38.3 × 32.0 mm) (<named-content xmlns:xlink="http://www.w3.org/1999/xlink" content-type="dwc:institutional_code" xlink:type="simple">ZRC</named-content> 2020.0360), Perak <bold>H</bold><italic><tp:taxon-name><tp:taxon-name-part taxon-name-part-type="genus" reg="Johora">J.</tp:taxon-name-part> <tp:taxon-name-part taxon-name-part-type="species" reg="michaeli">michaeli</tp:taxon-name-part></tp:taxon-name></italic> sp. nov., holotype male (22.7 × 19.2 mm) (<named-content xmlns:xlink="http://www.w3.org/1999/xlink" content-type="dwc:institutional_code" xlink:type="simple">ZRC</named-content> 2010.0047), Terengganu.</p></caption><graphic xmlns:xlink="http://www.w3.org/1999/xlink" xlink:href="zookeys-994-001-g004.jpg" position="float" orientation="portrait" xlink:type="simple" id="oo_476315.jpg"><uri content-type="original_file" xlink:type="simple">https://binary.pensoft.net/fig/476315</uri></graphic></fig><fig id="F5" position="float" orientation="portrait"><object-id xmlns:xlink="http://www.w3.org/1999/xlink" content-type="doi" xlink:type="simple">10.3897/zookeys.994.56810.figure5</object-id><object-id xmlns:xlink="http://www.w3.org/1999/xlink" content-type="arpha" xlink:type="simple">083DFD2E-BC32-5DDA-8804-64F8FC13C91E</object-id><label>Figure 5.</label><caption><p>Anterior thoracic sternum and pleon <bold>A</bold><italic><tp:taxon-name><tp:taxon-name-part taxon-name-part-type="genus" reg="Johora">Johora</tp:taxon-name-part> <tp:taxon-name-part taxon-name-part-type="species" reg="intermedia">intermedia</tp:taxon-name-part></tp:taxon-name></italic> Ng, 1986, holotype male (19.8 × 15.1 mm) (<named-content xmlns:xlink="http://www.w3.org/1999/xlink" content-type="dwc:institutional_code" xlink:type="simple">ZRC</named-content> 1984.6529), Pahang <bold>B</bold><italic><tp:taxon-name><tp:taxon-name-part taxon-name-part-type="genus" reg="Johora">J.</tp:taxon-name-part> <tp:taxon-name-part taxon-name-part-type="species" reg="tahanensis">tahanensis</tp:taxon-name-part></tp:taxon-name></italic> (Bott, 1966), male (30.7 × 25.5 mm) (<named-content xmlns:xlink="http://www.w3.org/1999/xlink" content-type="dwc:institutional_code" xlink:type="simple">ZRC</named-content> 1984.6795), Pahang <bold>C</bold><italic><tp:taxon-name><tp:taxon-name-part taxon-name-part-type="genus" reg="Johora">J.</tp:taxon-name-part> <tp:taxon-name-part taxon-name-part-type="species" reg="thoi">thoi</tp:taxon-name-part></tp:taxon-name></italic> Ng, 1990, holotype male (41.2 × 33.3 mm) (<named-content xmlns:xlink="http://www.w3.org/1999/xlink" content-type="dwc:institutional_code" xlink:type="simple">ZRC</named-content> 1989.2249), Terengganu <bold>D</bold><italic><tp:taxon-name><tp:taxon-name-part taxon-name-part-type="genus" reg="Johora">J.</tp:taxon-name-part> <tp:taxon-name-part taxon-name-part-type="species" reg="hoiseni">hoiseni</tp:taxon-name-part></tp:taxon-name></italic> Ng &amp; Takeda, 1992, holotype male (25.1 × 21.1 mm) (<named-content xmlns:xlink="http://www.w3.org/1999/xlink" content-type="dwc:institutional_code" xlink:type="simple">ZRC</named-content> 1984.6673), Kelantan <bold>E</bold><italic><tp:taxon-name><tp:taxon-name-part taxon-name-part-type="genus" reg="Johora">J.</tp:taxon-name-part> <tp:taxon-name-part taxon-name-part-type="species" reg="thaiana">thaiana</tp:taxon-name-part></tp:taxon-name></italic> Leelawathanagoon, Lheknim &amp; Ng, 2005, paratype male (22.2 × 18.6 mm) (<named-content xmlns:xlink="http://www.w3.org/1999/xlink" content-type="dwc:institutional_code" xlink:type="simple">ZRC</named-content> 2006.0052), Thailand <bold>F</bold><italic><tp:taxon-name><tp:taxon-name-part taxon-name-part-type="genus" reg="Johora">J.</tp:taxon-name-part> <tp:taxon-name-part taxon-name-part-type="species" reg="booliati">booliati</tp:taxon-name-part></tp:taxon-name></italic> sp. nov., holotype male (34.6 × 30.0 mm) (<named-content xmlns:xlink="http://www.w3.org/1999/xlink" content-type="dwc:institutional_code" xlink:type="simple">ZRC</named-content> 2020.0072), Pahang <bold>G</bold><italic><tp:taxon-name><tp:taxon-name-part taxon-name-part-type="genus" reg="Johora">J.</tp:taxon-name-part> <tp:taxon-name-part taxon-name-part-type="species" reg="erici">erici</tp:taxon-name-part></tp:taxon-name></italic> sp. nov., holotype male (38.3 × 32.0 mm) (<named-content xmlns:xlink="http://www.w3.org/1999/xlink" content-type="dwc:institutional_code" xlink:type="simple">ZRC</named-content> 2020.0360), Perak <bold>H</bold><italic><tp:taxon-name><tp:taxon-name-part taxon-name-part-type="genus" reg="Johora">J.</tp:taxon-name-part> <tp:taxon-name-part taxon-name-part-type="species" reg="michaeli">michaeli</tp:taxon-name-part></tp:taxon-name></italic> sp. nov., holotype male (22.7 × 19.2 mm) (<named-content xmlns:xlink="http://www.w3.org/1999/xlink" content-type="dwc:institutional_code" xlink:type="simple">ZRC</named-content> 2010.0047), Terengganu.</p></caption><graphic xmlns:xlink="http://www.w3.org/1999/xlink" xlink:href="zookeys-994-001-g005.jpg" position="float" orientation="portrait" xlink:type="simple" id="oo_476316.jpg"><uri content-type="original_file" xlink:type="simple">https://binary.pensoft.net/fig/476316</uri></graphic></fig><fig id="F12" position="float" orientation="portrait"><object-id xmlns:xlink="http://www.w3.org/1999/xlink" content-type="doi" xlink:type="simple">10.3897/zookeys.994.56810.figure12</object-id><object-id xmlns:xlink="http://www.w3.org/1999/xlink" content-type="arpha" xlink:type="simple">4E2CDE5E-8653-5F90-839E-B9AE3ED50429</object-id><label>Figure 12.</label><caption><p>Overall dorsal view <bold>A</bold><italic><tp:taxon-name><tp:taxon-name-part taxon-name-part-type="genus" reg="Johora">Johora</tp:taxon-name-part> <tp:taxon-name-part taxon-name-part-type="species" reg="intermedia">intermedia</tp:taxon-name-part></tp:taxon-name></italic> Ng, 1986, female (17.9 × 14.7 mm) (<named-content xmlns:xlink="http://www.w3.org/1999/xlink" content-type="dwc:institutional_code" xlink:type="simple">ZRC</named-content> 2001.1002), Selangor <bold>B</bold><italic><tp:taxon-name><tp:taxon-name-part taxon-name-part-type="genus" reg="Johora">J.</tp:taxon-name-part> <tp:taxon-name-part taxon-name-part-type="species" reg="tahanensis">tahanensis</tp:taxon-name-part></tp:taxon-name></italic> (Bott, 1966), female (24.4 × 21.0 mm) (<named-content xmlns:xlink="http://www.w3.org/1999/xlink" content-type="dwc:institutional_code" xlink:type="simple">ZRC</named-content> 1984.6765), Pahang <bold>C</bold><italic><tp:taxon-name><tp:taxon-name-part taxon-name-part-type="genus" reg="Johora">J.</tp:taxon-name-part> <tp:taxon-name-part taxon-name-part-type="species" reg="thoi">thoi</tp:taxon-name-part></tp:taxon-name></italic> Ng, 1990, female (31.7 × 25.5 mm) (<named-content xmlns:xlink="http://www.w3.org/1999/xlink" content-type="dwc:institutional_code" xlink:type="simple">ZRC</named-content> 2001.1167), Terengganu <bold>D</bold><italic><tp:taxon-name><tp:taxon-name-part taxon-name-part-type="genus" reg="Johora">J.</tp:taxon-name-part> <tp:taxon-name-part taxon-name-part-type="species" reg="hoiseni">hoiseni</tp:taxon-name-part></tp:taxon-name></italic> Ng &amp; Takeda, 1992, paratype female (22.1 × 19.0 mm) (<named-content xmlns:xlink="http://www.w3.org/1999/xlink" content-type="dwc:institutional_code" xlink:type="simple">ZRC</named-content> 1984.6675), Kelantan <bold>E</bold><italic><tp:taxon-name><tp:taxon-name-part taxon-name-part-type="genus" reg="Johora">J.</tp:taxon-name-part> <tp:taxon-name-part taxon-name-part-type="species" reg="thaiana">thaiana</tp:taxon-name-part></tp:taxon-name></italic> Leelawathanagoon, Lheknim &amp; Ng, 2005, paratype female (21.0 × 17.4 mm) (<named-content xmlns:xlink="http://www.w3.org/1999/xlink" content-type="dwc:institutional_code" xlink:type="simple">ZRC</named-content> 2006.0053), Thailand <bold>F</bold><italic><tp:taxon-name><tp:taxon-name-part taxon-name-part-type="genus" reg="Johora">J.</tp:taxon-name-part> <tp:taxon-name-part taxon-name-part-type="species" reg="booliati">booliati</tp:taxon-name-part></tp:taxon-name></italic> sp. nov., paratype female (40.4 × 34.4 mm) (<named-content xmlns:xlink="http://www.w3.org/1999/xlink" content-type="dwc:institutional_code" xlink:type="simple">ZRC</named-content> 1995.270), Pahang <bold>G</bold><italic><tp:taxon-name><tp:taxon-name-part taxon-name-part-type="genus" reg="Johora">J.</tp:taxon-name-part> <tp:taxon-name-part taxon-name-part-type="species" reg="erici">erici</tp:taxon-name-part></tp:taxon-name></italic> sp. nov., paratype female (32.8 × 26.9 mm) (<named-content xmlns:xlink="http://www.w3.org/1999/xlink" content-type="dwc:institutional_code" xlink:type="simple">ZRC</named-content> 1995.268), Perak <bold>H</bold><italic><tp:taxon-name><tp:taxon-name-part taxon-name-part-type="genus" reg="Johora">J.</tp:taxon-name-part> <tp:taxon-name-part taxon-name-part-type="species" reg="michaeli">michaeli</tp:taxon-name-part></tp:taxon-name></italic> sp. nov., paratype female (29.9 × 25.0 mm) (<named-content xmlns:xlink="http://www.w3.org/1999/xlink" content-type="dwc:institutional_code" xlink:type="simple">ZRC</named-content> 2010.0047), Terengganu.</p></caption><graphic xmlns:xlink="http://www.w3.org/1999/xlink" xlink:href="zookeys-994-001-g012.jpg" position="float" orientation="portrait" xlink:type="simple" id="oo_476323.jpg"><uri content-type="original_file" xlink:type="simple">https://binary.pensoft.net/fig/476323</uri></graphic></fig><fig id="F13" position="float" orientation="portrait"><object-id xmlns:xlink="http://www.w3.org/1999/xlink" content-type="doi" xlink:type="simple">10.3897/zookeys.994.56810.figure13</object-id><object-id xmlns:xlink="http://www.w3.org/1999/xlink" content-type="arpha" xlink:type="simple">2D9E165F-BCD0-5301-98F7-0B87AD43812C</object-id><label>Figure 13.</label><caption><p>Female pleon <bold>A</bold><italic><tp:taxon-name><tp:taxon-name-part taxon-name-part-type="genus" reg="Johora">Johora</tp:taxon-name-part> <tp:taxon-name-part taxon-name-part-type="species" reg="intermedia">intermedia</tp:taxon-name-part></tp:taxon-name></italic> Ng, 1986, female (17.9 × 14.7 mm) (<named-content xmlns:xlink="http://www.w3.org/1999/xlink" content-type="dwc:institutional_code" xlink:type="simple">ZRC</named-content> 2001.1002), Selangor <bold>B</bold><italic><tp:taxon-name><tp:taxon-name-part taxon-name-part-type="genus" reg="Johora">J.</tp:taxon-name-part> <tp:taxon-name-part taxon-name-part-type="species" reg="tahanensis">tahanensis</tp:taxon-name-part></tp:taxon-name></italic> (Bott, 1966), female (24.4 × 21.0 mm) (<named-content xmlns:xlink="http://www.w3.org/1999/xlink" content-type="dwc:institutional_code" xlink:type="simple">ZRC</named-content> 1984.6765), Pahang <bold>C</bold><italic><tp:taxon-name><tp:taxon-name-part taxon-name-part-type="genus" reg="Johora">J.</tp:taxon-name-part> <tp:taxon-name-part taxon-name-part-type="species" reg="thoi">thoi</tp:taxon-name-part></tp:taxon-name></italic> Ng, 1990, female (31.7 × 25.5 mm) (<named-content xmlns:xlink="http://www.w3.org/1999/xlink" content-type="dwc:institutional_code" xlink:type="simple">ZRC</named-content> 2001.1167), Terengganu <bold>D</bold><italic><tp:taxon-name><tp:taxon-name-part taxon-name-part-type="genus" reg="Johora">J.</tp:taxon-name-part> <tp:taxon-name-part taxon-name-part-type="species" reg="hoiseni">hoiseni</tp:taxon-name-part></tp:taxon-name></italic> Ng &amp; Takeda, 1992, paratype female (22.1 × 19.0 mm) (<named-content xmlns:xlink="http://www.w3.org/1999/xlink" content-type="dwc:institutional_code" xlink:type="simple">ZRC</named-content> 1984.6675), Kelantan <bold>E</bold><italic><tp:taxon-name><tp:taxon-name-part taxon-name-part-type="genus" reg="Johora">J.</tp:taxon-name-part> <tp:taxon-name-part taxon-name-part-type="species" reg="thaiana">thaiana</tp:taxon-name-part></tp:taxon-name></italic> Leelawathanagoon, Lheknim &amp; Ng, 2005, paratype female (21.0 × 17.4 mm) (<named-content xmlns:xlink="http://www.w3.org/1999/xlink" content-type="dwc:institutional_code" xlink:type="simple">ZRC</named-content> 2006.0053), Thailand <bold>F</bold><italic><tp:taxon-name><tp:taxon-name-part taxon-name-part-type="genus" reg="Johora">J.</tp:taxon-name-part> <tp:taxon-name-part taxon-name-part-type="species" reg="booliati">booliati</tp:taxon-name-part></tp:taxon-name></italic> sp. nov., paratype female (40.4 × 34.4 mm) (<named-content xmlns:xlink="http://www.w3.org/1999/xlink" content-type="dwc:institutional_code" xlink:type="simple">ZRC</named-content> 1995.270), Pahang <bold>G</bold><italic><tp:taxon-name><tp:taxon-name-part taxon-name-part-type="genus" reg="Johora">J.</tp:taxon-name-part> <tp:taxon-name-part taxon-name-part-type="species" reg="erici">erici</tp:taxon-name-part></tp:taxon-name></italic> sp. nov., paratype female (32.8 × 26.9 mm) (<named-content xmlns:xlink="http://www.w3.org/1999/xlink" content-type="dwc:institutional_code" xlink:type="simple">ZRC</named-content> 1995.268), Perak <bold>H</bold><italic><tp:taxon-name><tp:taxon-name-part taxon-name-part-type="genus" reg="Johora">J.</tp:taxon-name-part> <tp:taxon-name-part taxon-name-part-type="species" reg="michaeli">michaeli</tp:taxon-name-part></tp:taxon-name></italic> sp. nov., paratype female (29.9 × 25.0 mm) (<named-content xmlns:xlink="http://www.w3.org/1999/xlink" content-type="dwc:institutional_code" xlink:type="simple">ZRC</named-content> 2010.0047), Terengganu.</p></caption><graphic xmlns:xlink="http://www.w3.org/1999/xlink" xlink:href="zookeys-994-001-g013.jpg" position="float" orientation="portrait" xlink:type="simple" id="oo_476324.jpg"><uri content-type="original_file" xlink:type="simple">https://binary.pensoft.net/fig/476324</uri></graphic></fig><fig id="F14" position="float" orientation="portrait"><object-id xmlns:xlink="http://www.w3.org/1999/xlink" content-type="doi" xlink:type="simple">10.3897/zookeys.994.56810.figure14</object-id><object-id xmlns:xlink="http://www.w3.org/1999/xlink" content-type="arpha" xlink:type="simple">A0A7968D-DCDB-5EDC-91FA-9BBB5CADF996</object-id><label>Figure 14.</label><caption><p>Sternopleonal cavity and vulvae <bold>A</bold><italic><tp:taxon-name><tp:taxon-name-part taxon-name-part-type="genus" reg="Johora">Johora</tp:taxon-name-part> <tp:taxon-name-part taxon-name-part-type="species" reg="intermedia">intermedia</tp:taxon-name-part></tp:taxon-name></italic> Ng, 1986, female (17.9 × 14.7 mm) (<named-content xmlns:xlink="http://www.w3.org/1999/xlink" content-type="dwc:institutional_code" xlink:type="simple">ZRC</named-content> 2001.1002), Selangor <bold>B</bold><italic><tp:taxon-name><tp:taxon-name-part taxon-name-part-type="genus" reg="Johora">J.</tp:taxon-name-part> <tp:taxon-name-part taxon-name-part-type="species" reg="tahanensis">tahanensis</tp:taxon-name-part></tp:taxon-name></italic> (Bott, 1966), female (24.4 × 21.0 mm) (<named-content xmlns:xlink="http://www.w3.org/1999/xlink" content-type="dwc:institutional_code" xlink:type="simple">ZRC</named-content> 1984.6765), Pahang <bold>C</bold><italic><tp:taxon-name><tp:taxon-name-part taxon-name-part-type="genus" reg="Johora">J.</tp:taxon-name-part> <tp:taxon-name-part taxon-name-part-type="species" reg="thoi">thoi</tp:taxon-name-part></tp:taxon-name></italic> Ng, 1990, female (31.7 × 25.5 mm) (<named-content xmlns:xlink="http://www.w3.org/1999/xlink" content-type="dwc:institutional_code" xlink:type="simple">ZRC</named-content> 2001.1167), Terengganu <bold>D</bold><italic><tp:taxon-name><tp:taxon-name-part taxon-name-part-type="genus" reg="Johora">J.</tp:taxon-name-part> <tp:taxon-name-part taxon-name-part-type="species" reg="hoiseni">hoiseni</tp:taxon-name-part></tp:taxon-name></italic> Ng &amp; Takeda, 1992, paratype female (22.1 × 19.0 mm) (<named-content xmlns:xlink="http://www.w3.org/1999/xlink" content-type="dwc:institutional_code" xlink:type="simple">ZRC</named-content> 1984.6675), Kelantan <bold>E</bold><italic><tp:taxon-name><tp:taxon-name-part taxon-name-part-type="genus" reg="Johora">J.</tp:taxon-name-part> <tp:taxon-name-part taxon-name-part-type="species" reg="thaiana">thaiana</tp:taxon-name-part></tp:taxon-name></italic> Leelawathanagoon, Lheknim &amp; Ng, 2005, paratype female (21.0 × 17.4 mm) (<named-content xmlns:xlink="http://www.w3.org/1999/xlink" content-type="dwc:institutional_code" xlink:type="simple">ZRC</named-content> 2006.0053), Thailand <bold>F</bold><italic><tp:taxon-name><tp:taxon-name-part taxon-name-part-type="genus" reg="Johora">J.</tp:taxon-name-part> <tp:taxon-name-part taxon-name-part-type="species" reg="booliati">booliati</tp:taxon-name-part></tp:taxon-name></italic> sp. nov., paratype female (40.4 × 34.4 mm) (<named-content xmlns:xlink="http://www.w3.org/1999/xlink" content-type="dwc:institutional_code" xlink:type="simple">ZRC</named-content> 1995.270), Pahang <bold>G</bold><italic><tp:taxon-name><tp:taxon-name-part taxon-name-part-type="genus" reg="Johora">J.</tp:taxon-name-part> <tp:taxon-name-part taxon-name-part-type="species" reg="erici">erici</tp:taxon-name-part></tp:taxon-name></italic> sp. nov., paratype female (32.8 × 26.9 mm) (<named-content xmlns:xlink="http://www.w3.org/1999/xlink" content-type="dwc:institutional_code" xlink:type="simple">ZRC</named-content> 1995.268), Perak <bold>H</bold><italic><tp:taxon-name><tp:taxon-name-part taxon-name-part-type="genus" reg="Johora">J.</tp:taxon-name-part> <tp:taxon-name-part taxon-name-part-type="species" reg="michaeli">michaeli</tp:taxon-name-part></tp:taxon-name></italic> sp. nov., paratype female (29.9 × 25.0 mm) (<named-content xmlns:xlink="http://www.w3.org/1999/xlink" content-type="dwc:institutional_code" xlink:type="simple">ZRC</named-content> 2010.0047), Terengganu.</p></caption><graphic xmlns:xlink="http://www.w3.org/1999/xlink" xlink:href="zookeys-994-001-g014.jpg" position="float" orientation="portrait" xlink:type="simple" id="oo_476325.jpg"><uri content-type="original_file" xlink:type="simple">https://binary.pensoft.net/fig/476325</uri></graphic></fig><fig id="F15" position="float" orientation="portrait"><object-id xmlns:xlink="http://www.w3.org/1999/xlink" content-type="doi" xlink:type="simple">10.3897/zookeys.994.56810.figure15</object-id><object-id xmlns:xlink="http://www.w3.org/1999/xlink" content-type="arpha" xlink:type="simple">C88D532B-10EA-52C6-8C4D-B14354C4ECB6</object-id><label>Figure 15.</label><caption><p>Distribution of species of the <italic><tp:taxon-name><tp:taxon-name-part taxon-name-part-type="genus" reg="Johora">Johora</tp:taxon-name-part> <tp:taxon-name-part taxon-name-part-type="species" reg="tahanensis">tahanensis</tp:taxon-name-part></tp:taxon-name></italic> species group <bold>1</bold><italic><tp:taxon-name><tp:taxon-name-part taxon-name-part-type="genus" reg="Johora">J.</tp:taxon-name-part> <tp:taxon-name-part taxon-name-part-type="species" reg="tahanensis">tahanensis</tp:taxon-name-part></tp:taxon-name></italic> (Bott, 1966) <bold>2</bold><italic><tp:taxon-name><tp:taxon-name-part taxon-name-part-type="genus" reg="Johora">J.</tp:taxon-name-part> <tp:taxon-name-part taxon-name-part-type="species" reg="thoi">thoi</tp:taxon-name-part></tp:taxon-name></italic> Ng, 1990 <bold>3</bold><italic><tp:taxon-name><tp:taxon-name-part taxon-name-part-type="genus" reg="Johora">J.</tp:taxon-name-part> <tp:taxon-name-part taxon-name-part-type="species" reg="hoiseni">hoiseni</tp:taxon-name-part></tp:taxon-name></italic> Ng &amp; Takeda, 1992 <bold>4</bold><italic><tp:taxon-name><tp:taxon-name-part taxon-name-part-type="genus" reg="Johora">J.</tp:taxon-name-part> <tp:taxon-name-part taxon-name-part-type="species" reg="thaiana">thaiana</tp:taxon-name-part></tp:taxon-name></italic> Leelawathanagoon, Lheknim &amp; Ng, 2005 <bold>5</bold><italic><tp:taxon-name><tp:taxon-name-part taxon-name-part-type="genus" reg="Johora">J.</tp:taxon-name-part> <tp:taxon-name-part taxon-name-part-type="species" reg="booliati">booliati</tp:taxon-name-part></tp:taxon-name></italic> sp. nov. <bold>6</bold><italic><tp:taxon-name><tp:taxon-name-part taxon-name-part-type="genus" reg="Johora">J.</tp:taxon-name-part> <tp:taxon-name-part taxon-name-part-type="species" reg="erici">erici</tp:taxon-name-part></tp:taxon-name></italic> sp. nov. <bold>7</bold><italic><tp:taxon-name><tp:taxon-name-part taxon-name-part-type="genus" reg="Johora">J.</tp:taxon-name-part> <tp:taxon-name-part taxon-name-part-type="species" reg="michaeli">michaeli</tp:taxon-name-part></tp:taxon-name></italic> sp. nov. Map data 2020 Google.</p></caption><graphic xmlns:xlink="http://www.w3.org/1999/xlink" xlink:href="zookeys-994-001-g015.jpg" position="float" orientation="portrait" xlink:type="simple" id="oo_476326.jpg"><uri content-type="original_file" xlink:type="simple">https://binary.pensoft.net/fig/476326</uri></graphic></fig></tp:treatment-sec><ref-list><ref id="B13"><mixed-citation xmlns:xlink="http://www.w3.org/1999/xlink" xlink:type="simple"><person-group><name name-style="western"><surname>Ng</surname><given-names>PKL</given-names></name></person-group> (<year>1990</year>) <article-title>A new species of <italic><tp:taxon-name><tp:taxon-name-part taxon-name-part-type="genus">Johora</tp:taxon-name-part></tp:taxon-name></italic> Bott, 1966 (<tp:taxon-name><tp:taxon-name-part taxon-name-part-type="subphylum">Crustacea</tp:taxon-name-part></tp:taxon-name>: <tp:taxon-name><tp:taxon-name-part taxon-name-part-type="order">Decapoda</tp:taxon-name-part></tp:taxon-name>: <tp:taxon-name><tp:taxon-name-part taxon-name-part-type="infraorder">Brachyura</tp:taxon-name-part></tp:taxon-name>: <tp:taxon-name><tp:taxon-name-part taxon-name-part-type="family">Potamidae</tp:taxon-name-part></tp:taxon-name>) from Pulau Redang, Trengganu, Peninsular Malaysia.</article-title><source>Journal of Natural History</source><volume>24</volume>: <fpage>305</fpage>–<lpage>310</lpage>. <ext-link xlink:type="simple" ext-link-type="doi" xlink:href="10.1080/00222939000770221">https://doi.org/10.1080/00222939000770221</ext-link></mixed-citation></ref><ref id="B14"><mixed-citation xmlns:xlink="http://www.w3.org/1999/xlink" xlink:type="simple"><person-group><name name-style="western"><surname>Ng</surname><given-names>PKL</given-names></name></person-group> (<year>2004</year>) <article-title><tp:taxon-name><tp:taxon-name-part taxon-name-part-type="subphylum">Crustacea</tp:taxon-name-part></tp:taxon-name>: <tp:taxon-name><tp:taxon-name-part taxon-name-part-type="order">Decapoda</tp:taxon-name-part></tp:taxon-name>, <tp:taxon-name><tp:taxon-name-part taxon-name-part-type="infraorder">Brachyura</tp:taxon-name-part></tp:taxon-name>.</article-title> In: <person-group><name name-style="western"><surname>Yule</surname><given-names>C</given-names></name><name name-style="western"><surname>Yong</surname><given-names>HS</given-names></name></person-group> (<role>Eds</role>) <issue-title>Freshwater Invertebrates of the Malaysian Region.</issue-title><source>Malaysian Academy of Sciences, city</source>, <fpage>311</fpage>–<lpage>336</lpage>.</mixed-citation></ref><ref id="B21"><mixed-citation xmlns:xlink="http://www.w3.org/1999/xlink" xlink:type="simple"><person-group><name name-style="western"><surname>Ng</surname><given-names>PKL</given-names></name><name name-style="western"><surname>Yeo</surname><given-names>DCJ</given-names></name></person-group> (<year>2007</year>) <article-title>Malaysian freshwater crabs: conservation prospects and challenges.</article-title> In: <person-group><name name-style="western"><surname>Chua</surname><given-names>L</given-names></name></person-group> (<role>Ed.</role>) <issue-title>Proceedings of the Seminar on the Status of Biological Diversity in Malaysia &amp; Threat Assessment of Plant Species in Malaysia.</issue-title><source>28–30 June 2005, Forest Research Institute Malaysia, Kepong</source>, <fpage>95</fpage>–<lpage>120</lpage>.</mixed-citation></ref><ref id="B18"><mixed-citation xmlns:xlink="http://www.w3.org/1999/xlink" xlink:type="simple"><person-group><name name-style="western"><surname>Ng</surname><given-names>PKL</given-names></name><name name-style="western"><surname>Guinot</surname><given-names>D</given-names></name><name name-style="western"><surname>Davie</surname><given-names>PJF</given-names></name></person-group> (<year>2008</year>) <article-title>Systema Brachyurorum: Part I. An annotated checklist of extant brachyuran crabs of the world.</article-title><source>Raffles Bulletin of Zoology, Supplement</source><volume>17</volume>: <fpage>1</fpage>–<lpage>286</lpage>.</mixed-citation></ref><ref id="B3"><mixed-citation xmlns:xlink="http://www.w3.org/1999/xlink" xlink:type="simple"><person-group><name name-style="western"><surname>Cumberlidge</surname><given-names>N</given-names></name><name name-style="western"><surname>Ng</surname><given-names>PKL</given-names></name><name name-style="western"><surname>Yeo</surname><given-names>DCJ</given-names></name><name name-style="western"><surname>Magalhães</surname><given-names>C</given-names></name><name name-style="western"><surname>Campos</surname><given-names>MR</given-names></name><name name-style="western"><surname>Alvarez</surname><given-names>F</given-names></name><name name-style="western"><surname>Naruse</surname><given-names>T</given-names></name><name name-style="western"><surname>Daniels</surname><given-names>SR</given-names></name><name name-style="western"><surname>Esser</surname><given-names>LJ</given-names></name><name name-style="western"><surname>Attipoe</surname><given-names>FYK</given-names></name><name name-style="western"><surname>Clotilde-Ba</surname><given-names>F-L</given-names></name><name name-style="western"><surname>Darwall</surname><given-names>W</given-names></name><name name-style="western"><surname>Mcivor</surname><given-names>A</given-names></name><name name-style="western"><surname>Collen</surname><given-names>B</given-names></name><name name-style="western"><surname>Ram</surname><given-names>M</given-names></name></person-group> (<year>2009</year>) <article-title>Freshwater crabs and the biodiversity crisis: importance, threats, status, and conservation challenges.</article-title><source>Biological Conservation</source><volume>142</volume>: <fpage>1665</fpage>–<lpage>1673</lpage>. <ext-link xlink:type="simple" ext-link-type="doi" xlink:href="10.1016/j.biocon.2009.02.038">https://doi.org/10.1016/j.biocon.2009.02.038</ext-link></mixed-citation></ref><ref id="B11"><mixed-citation xmlns:xlink="http://www.w3.org/1999/xlink" xlink:type="simple"><person-group><name name-style="western"><surname>Ng</surname><given-names>PKL</given-names></name></person-group> (<year>1987</year>) <article-title>A revision of the Malayan freshwater crabs of the genus <italic><tp:taxon-name><tp:taxon-name-part taxon-name-part-type="genus">Johora</tp:taxon-name-part></tp:taxon-name></italic> Bott, 1966 stat. nov. (<tp:taxon-name><tp:taxon-name-part taxon-name-part-type="order">Decapoda</tp:taxon-name-part></tp:taxon-name>: <tp:taxon-name><tp:taxon-name-part taxon-name-part-type="infraorder">Brachyura</tp:taxon-name-part></tp:taxon-name>: <tp:taxon-name><tp:taxon-name-part taxon-name-part-type="family">Potamidae</tp:taxon-name-part></tp:taxon-name>).</article-title><source>Malayan Nature Journal</source><volume>41</volume>: <fpage>13</fpage>–<lpage>44</lpage>.</mixed-citation></ref><ref id="B19"><mixed-citation xmlns:xlink="http://www.w3.org/1999/xlink" xlink:type="simple"><person-group><name name-style="western"><surname>Ng</surname><given-names>PKL</given-names></name><name name-style="western"><surname>Takeda</surname><given-names>M</given-names></name></person-group> (<year>1992</year>) <article-title>On some freshwater crabs (<tp:taxon-name><tp:taxon-name-part taxon-name-part-type="subphylum">Crustacea</tp:taxon-name-part></tp:taxon-name>, <tp:taxon-name><tp:taxon-name-part taxon-name-part-type="infraorder">Brachyura</tp:taxon-name-part></tp:taxon-name>, <tp:taxon-name><tp:taxon-name-part taxon-name-part-type="family">Potamidae</tp:taxon-name-part></tp:taxon-name>, <tp:taxon-name><tp:taxon-name-part taxon-name-part-type="family">Parathelphusidae</tp:taxon-name-part></tp:taxon-name> and <tp:taxon-name><tp:taxon-name-part taxon-name-part-type="family">Grapsidae</tp:taxon-name-part></tp:taxon-name>) from Peninsular Malaysia.</article-title><source>Bulletin of the National Science Museum, Tokyo, Series A</source><volume>18</volume>(<issue>3</issue>): <fpage>103</fpage>–<lpage>116</lpage>.</mixed-citation></ref></ref-list></tp:taxon-treatment>
