# Supplementary material for: Revision of the freshwater crabs of the Johora tahanensis (Bott, 1966) species group (Crustacea, Brachyura, Potamidae), with a key to the genus
Source: Zookeys. 2020 Nov 17;994:1–34. doi: 10.3897/zookeys.994.56810 (PMC7686225; doi:10.3897/zookeys.994.56810)
Supplement: XML Treatment for Johora booliati [file zookeys.994.56810-treatment6.xml]

<!DOCTYPE tp:taxon-treatment
  PUBLIC "-//TaxonX//DTD Taxonomic Treatment Publishing DTD v0 20100105//EN" "tax-treatment-NSO.dtd">
<tp:taxon-treatment xmlns:tp="http://www.plazi.org/taxpub"><tp:treatment-meta><kwd-group><label>Taxon classification</label><kwd><named-content xmlns:xlink="http://www.w3.org/1999/xlink" content-type="kingdom">Animalia</named-content></kwd><kwd><named-content xmlns:xlink="http://www.w3.org/1999/xlink" content-type="order">Decapoda</named-content></kwd><kwd><named-content xmlns:xlink="http://www.w3.org/1999/xlink" content-type="family">Potamidae</named-content></kwd></kwd-group><mixed-citation publication-type="journal"><person-group><name><surname>Ng</surname><given-names>Peter K. L.</given-names></name></person-group><article-title>Revision of the freshwater crabs of the <italic><tp:taxon-name><tp:taxon-name-part taxon-name-part-type="genus" reg="Johora">Johora</tp:taxon-name-part> <tp:taxon-name-part taxon-name-part-type="species" reg="tahanensis">tahanensis</tp:taxon-name-part></tp:taxon-name></italic> (Bott, 1966) species group (<tp:taxon-name><tp:taxon-name-part taxon-name-part-type="subphylum">Crustacea</tp:taxon-name-part></tp:taxon-name>, <tp:taxon-name><tp:taxon-name-part taxon-name-part-type="infraorder">Brachyura</tp:taxon-name-part></tp:taxon-name>, <tp:taxon-name><tp:taxon-name-part taxon-name-part-type="family">Potamidae</tp:taxon-name-part></tp:taxon-name>), with a key to the genus</article-title><source>Zookeys</source><day>17</day><month>11</month><year>2020</year><volume>994</volume><fpage>1</fpage><lpage>34</lpage><pub-id pub-id-type="doi">10.3897/zookeys.994.56810</pub-id></mixed-citation></tp:treatment-meta><tp:nomenclature><tp:taxon-name><object-id xmlns:xlink="http://www.w3.org/1999/xlink" content-type="arpha" xlink:type="simple">253627CA-174B-5C69-B8B6-231C187A0709</object-id>
                <tp:taxon-name-part taxon-name-part-type="genus" reg="Johora">Johora</tp:taxon-name-part>
                <tp:taxon-name-part taxon-name-part-type="species" reg="booliati">booliati</tp:taxon-name-part>
                <object-id xmlns:xlink="http://www.w3.org/1999/xlink" content-type="zoobank" xlink:type="simple">http://zoobank.org/8A3C9173-A7A5-4559-92D7-A548453C6688</object-id>
              </tp:taxon-name><tp:taxon-status xmlns:xlink="http://www.w3.org/1999/xlink" xlink:type="simple">sp. nov.</tp:taxon-status><xref ref-type="fig" rid="F1">Figures 1F</xref><xref ref-type="fig" rid="F2">, 2F</xref><xref ref-type="fig" rid="F3">, 3F</xref><xref ref-type="fig" rid="F4">, 4F</xref><xref ref-type="fig" rid="F5">, 5F</xref><xref ref-type="fig" rid="F10">, 10E–I</xref><xref ref-type="fig" rid="F12">, 12F</xref><xref ref-type="fig" rid="F13">, 13F</xref><xref ref-type="fig" rid="F14">, 14F</xref><tp:nomenclature-citation-list><tp:nomenclature-citation><tp:taxon-name>
                    <tp:taxon-name-part taxon-name-part-type="genus" reg="Johora">Johora</tp:taxon-name-part> <tp:taxon-name-part taxon-name-part-type="species" reg="tahanensis">tahanensis</tp:taxon-name-part></tp:taxon-name><comment>– Takeda &amp; Ng, 1992: 107 (part); Ng 1995: 249 (part) (not <tp:taxon-name><tp:taxon-name-part taxon-name-part-type="genus" reg="Stoliczia">Stoliczia</tp:taxon-name-part> (<tp:taxon-name-part taxon-name-part-type="subgenus" reg="Johora">Johora</tp:taxon-name-part>) <tp:taxon-name-part taxon-name-part-type="species" reg="johorensis">johorensis</tp:taxon-name-part> <tp:taxon-name-part taxon-name-part-type="subspecies" reg="tahanensis">tahanensis</tp:taxon-name-part></tp:taxon-name> Bott, 1966).</comment></tp:nomenclature-citation></tp:nomenclature-citation-list></tp:nomenclature><tp:treatment-sec sec-type="material" id="SECID0EN2AI"><title>Material examined.</title><p><bold><italic>Holotype</italic></bold>: male (34.6 × 30.0 mm) (<named-content xmlns:xlink="http://www.w3.org/1999/xlink" content-type="dwc:institutional_code" xlink:type="simple">ZRC</named-content> 2020.0072), stream next to house, under rocks, in old farmland and secondary forest, Bukit Tinggi village, west side of northbound Karak Highway, ca. 480 m a.s.l., Bentong District, Pahang, <named-content xmlns:xlink="http://www.w3.org/1999/xlink" content-type="dwc:verbatimCoordinates" xlink:type="simple"><named-content content-type="geo-json" specific-use="{&#34;type&#34;:&#34;Point&#34;,&#34;coordinates&#34;:[101.814165,3.367511]}" id="NCID0ED3AI" xlink:type="simple">3°22'3.0396"N, 101°48'50.994"E</named-content></named-content>, coll. July 2016. Paratype: 1 female (40.4 × 34.4 mm) (<named-content xmlns:xlink="http://www.w3.org/1999/xlink" content-type="dwc:institutional_code" xlink:type="simple">ZRC</named-content> 1995.270), in shallow stream with leaf litter, The Gap, Fraser’s Hill, 853 m a.s.l., Pahang, ca. <named-content xmlns:xlink="http://www.w3.org/1999/xlink" content-type="dwc:verbatimCoordinates" xlink:type="simple"><named-content content-type="geo-json" specific-use="{&#34;type&#34;:&#34;Point&#34;,&#34;coordinates&#34;:[101.748889,3.691389]}" id="NCID0ET3AI" xlink:type="simple">3°41'29"N, 101°44'56"E</named-content></named-content>, coll. Lim KKP, 1 June 1990; 1 juvenile male (10.5 × 9.1 mm) (<named-content xmlns:xlink="http://www.w3.org/1999/xlink" content-type="dwc:institutional_code" xlink:type="simple">ZRC</named-content> 2020.0364), under rocks, first stream on road towards Raub, descending from Fraser’s Hill, Pahang, coll. Lai JCY, 6 December 2015. All locations in Peninsular Malaysia.</p></tp:treatment-sec><tp:treatment-sec sec-type="diagnosis" id="SECID0EA4AI"><title>Diagnosis.</title><p>Adult carapace width to length ratio 1.15–1.17 (Figs <xref ref-type="fig" rid="F1">1F</xref>, <xref ref-type="fig" rid="F2">2F</xref>, <xref ref-type="fig" rid="F12">12F</xref>); dorsal surface gently convex in frontal view, not inflated (Fig. <xref ref-type="fig" rid="F3">3F</xref>); frontal margin almost straight (Fig. <xref ref-type="fig" rid="F2">2F</xref>); suborbital, pterygostomial and sub-branchial regions rugose, pterygostomial region covered with dense setae (Fig. <xref ref-type="fig" rid="F3">3F</xref>); epigastric cristae distinct, distinctly anterior to sharp postorbital cristae, postorbital cristae with lateral edges low, joining lateral margin through oblique striae (Fig. <xref ref-type="fig" rid="F2">2F</xref>); external orbital tooth separated from epibranchial tooth by distinct cleft, epibranchial tooth sharp, distinct (Fig. <xref ref-type="fig" rid="F2">2F</xref>); anterolateral margin gently convex (Fig. <xref ref-type="fig" rid="F2">2F</xref>); posterolateral margin gently sinuous to almost straight, gently converging towards sinuous posterior carapace margin with shallow median indentation (Fig. <xref ref-type="fig" rid="F2">2F</xref>); posterior margin of epistome with triangular median triangle, lateral margin obliquely sloping (Fig. <xref ref-type="fig" rid="F3">3F</xref>); outer surfaces of third maxillipeds with dense, long stiff setae; ischium subrectangular, with shallow median oblique groove (Figs <xref ref-type="fig" rid="F3">3F</xref>, <xref ref-type="fig" rid="F4">4F</xref>); ambulatory legs not elongate, length to width ratio of merus of fourth ambulatory leg 2.7–2.8 (Figs <xref ref-type="fig" rid="F1">1F</xref>, <xref ref-type="fig" rid="F12">12F</xref>); G1 subterminal segment with broad proximal part, tapering relatively suddenly to slender distal part, with low shelf-like structure on outer margin; terminal segment gently curved outwards (from median part of sternum), less than half length of subterminal segment, surfaces with numerous short setae (Fig. <xref ref-type="fig" rid="F10">10E–H</xref>); G2 slightly longer than G1, distal segment long, about half length of basal segment (Fig. <xref ref-type="fig" rid="F10">10I</xref>). Female pleon ovate; somite 3 less wide than somite 4, somites 4–6 progressively narrower; telson semi-circular (Fig. <xref ref-type="fig" rid="F13">13F</xref>). Vulvae large, on anterior half of sternite 6, slightly pushing into suture with sternite 5, lateral sternal vulvar cover semi-circular (Fig. <xref ref-type="fig" rid="F14">14F</xref>).</p><fig id="F12" position="float" orientation="portrait"><object-id xmlns:xlink="http://www.w3.org/1999/xlink" content-type="doi" xlink:type="simple">10.3897/zookeys.994.56810.figure12</object-id><object-id xmlns:xlink="http://www.w3.org/1999/xlink" content-type="arpha" xlink:type="simple">4E2CDE5E-8653-5F90-839E-B9AE3ED50429</object-id><label>Figure 12.</label><caption><p>Overall dorsal view <bold>A</bold><italic><tp:taxon-name><tp:taxon-name-part taxon-name-part-type="genus" reg="Johora">Johora</tp:taxon-name-part> <tp:taxon-name-part taxon-name-part-type="species" reg="intermedia">intermedia</tp:taxon-name-part></tp:taxon-name></italic> Ng, 1986, female (17.9 × 14.7 mm) (<named-content xmlns:xlink="http://www.w3.org/1999/xlink" content-type="dwc:institutional_code" xlink:type="simple">ZRC</named-content> 2001.1002), Selangor <bold>B</bold><italic><tp:taxon-name><tp:taxon-name-part taxon-name-part-type="genus" reg="Johora">J.</tp:taxon-name-part> <tp:taxon-name-part taxon-name-part-type="species" reg="tahanensis">tahanensis</tp:taxon-name-part></tp:taxon-name></italic> (Bott, 1966), female (24.4 × 21.0 mm) (<named-content xmlns:xlink="http://www.w3.org/1999/xlink" content-type="dwc:institutional_code" xlink:type="simple">ZRC</named-content> 1984.6765), Pahang <bold>C</bold><italic><tp:taxon-name><tp:taxon-name-part taxon-name-part-type="genus" reg="Johora">J.</tp:taxon-name-part> <tp:taxon-name-part taxon-name-part-type="species" reg="thoi">thoi</tp:taxon-name-part></tp:taxon-name></italic> Ng, 1990, female (31.7 × 25.5 mm) (<named-content xmlns:xlink="http://www.w3.org/1999/xlink" content-type="dwc:institutional_code" xlink:type="simple">ZRC</named-content> 2001.1167), Terengganu <bold>D</bold><italic><tp:taxon-name><tp:taxon-name-part taxon-name-part-type="genus" reg="Johora">J.</tp:taxon-name-part> <tp:taxon-name-part taxon-name-part-type="species" reg="hoiseni">hoiseni</tp:taxon-name-part></tp:taxon-name></italic> Ng &amp; Takeda, 1992, paratype female (22.1 × 19.0 mm) (<named-content xmlns:xlink="http://www.w3.org/1999/xlink" content-type="dwc:institutional_code" xlink:type="simple">ZRC</named-content> 1984.6675), Kelantan <bold>E</bold><italic><tp:taxon-name><tp:taxon-name-part taxon-name-part-type="genus" reg="Johora">J.</tp:taxon-name-part> <tp:taxon-name-part taxon-name-part-type="species" reg="thaiana">thaiana</tp:taxon-name-part></tp:taxon-name></italic> Leelawathanagoon, Lheknim &amp; Ng, 2005, paratype female (21.0 × 17.4 mm) (<named-content xmlns:xlink="http://www.w3.org/1999/xlink" content-type="dwc:institutional_code" xlink:type="simple">ZRC</named-content> 2006.0053), Thailand <bold>F</bold><italic><tp:taxon-name><tp:taxon-name-part taxon-name-part-type="genus" reg="Johora">J.</tp:taxon-name-part> <tp:taxon-name-part taxon-name-part-type="species" reg="booliati">booliati</tp:taxon-name-part></tp:taxon-name></italic> sp. nov., paratype female (40.4 × 34.4 mm) (<named-content xmlns:xlink="http://www.w3.org/1999/xlink" content-type="dwc:institutional_code" xlink:type="simple">ZRC</named-content> 1995.270), Pahang <bold>G</bold><italic><tp:taxon-name><tp:taxon-name-part taxon-name-part-type="genus" reg="Johora">J.</tp:taxon-name-part> <tp:taxon-name-part taxon-name-part-type="species" reg="erici">erici</tp:taxon-name-part></tp:taxon-name></italic> sp. nov., paratype female (32.8 × 26.9 mm) (<named-content xmlns:xlink="http://www.w3.org/1999/xlink" content-type="dwc:institutional_code" xlink:type="simple">ZRC</named-content> 1995.268), Perak <bold>H</bold><italic><tp:taxon-name><tp:taxon-name-part taxon-name-part-type="genus" reg="Johora">J.</tp:taxon-name-part> <tp:taxon-name-part taxon-name-part-type="species" reg="michaeli">michaeli</tp:taxon-name-part></tp:taxon-name></italic> sp. nov., paratype female (29.9 × 25.0 mm) (<named-content xmlns:xlink="http://www.w3.org/1999/xlink" content-type="dwc:institutional_code" xlink:type="simple">ZRC</named-content> 2010.0047), Terengganu.</p></caption><graphic xmlns:xlink="http://www.w3.org/1999/xlink" xlink:href="zookeys-994-001-g012.jpg" position="float" orientation="portrait" xlink:type="simple" id="oo_476323.jpg"><uri content-type="original_file" xlink:type="simple">https://binary.pensoft.net/fig/476323</uri></graphic></fig></tp:treatment-sec><tp:treatment-sec sec-type="etymology" id="SECID0EHFBI"><title>Etymology.</title><p>The species is named after an old friend and mentor, the late Dr Lim Boo Liat (1926–2020), one of Malaysia’s most eminent biologists and naturalists. In a remarkable career spanning 70 years, he has contributed immensely to biodiversity and conservation science in Malaysia; more importantly, he has inspired, mentored, and trained many generations of biologists, many who now lead science in Malaysia and Singapore.</p></tp:treatment-sec><tp:treatment-sec sec-type="remarks" id="SECID0EMFBI"><title>Remarks.</title><p>The large adult size of <italic><tp:taxon-name><tp:taxon-name-part taxon-name-part-type="genus" reg="Johora">J.</tp:taxon-name-part> <tp:taxon-name-part taxon-name-part-type="species" reg="booliati">booliati</tp:taxon-name-part></tp:taxon-name></italic> sp. nov. and <italic><tp:taxon-name><tp:taxon-name-part taxon-name-part-type="genus" reg="Johora">J.</tp:taxon-name-part> <tp:taxon-name-part taxon-name-part-type="species" reg="erici">erici</tp:taxon-name-part></tp:taxon-name></italic> sp. nov. (carapace width in excess of 25 mm) with the pronounced epibranchial teeth allies them with <italic><tp:taxon-name><tp:taxon-name-part taxon-name-part-type="genus" reg="Johora">J.</tp:taxon-name-part> <tp:taxon-name-part taxon-name-part-type="species" reg="tahanensis">tahanensis</tp:taxon-name-part></tp:taxon-name></italic> s. str., <italic><tp:taxon-name><tp:taxon-name-part taxon-name-part-type="genus" reg="Johora">J.</tp:taxon-name-part> <tp:taxon-name-part taxon-name-part-type="species" reg="hoiseni">hoiseni</tp:taxon-name-part></tp:taxon-name></italic>, <italic><tp:taxon-name><tp:taxon-name-part taxon-name-part-type="genus" reg="Johora">J.</tp:taxon-name-part> <tp:taxon-name-part taxon-name-part-type="species" reg="thaiana">thaiana</tp:taxon-name-part></tp:taxon-name></italic>, <italic><tp:taxon-name><tp:taxon-name-part taxon-name-part-type="genus" reg="Johora">J.</tp:taxon-name-part> <tp:taxon-name-part taxon-name-part-type="species" reg="thoi">thoi</tp:taxon-name-part></tp:taxon-name></italic>, <italic><tp:taxon-name><tp:taxon-name-part taxon-name-part-type="genus" reg="Johora">J.</tp:taxon-name-part> <tp:taxon-name-part taxon-name-part-type="species" reg="tiomanensis">tiomanensis</tp:taxon-name-part></tp:taxon-name></italic>, and <italic><tp:taxon-name><tp:taxon-name-part taxon-name-part-type="genus" reg="Johora">J.</tp:taxon-name-part> <tp:taxon-name-part taxon-name-part-type="species" reg="counsilmani">counsilmani</tp:taxon-name-part></tp:taxon-name></italic> (the last two being endemic to Pulau Tioman, Peninsular Malaysia).</p><p><italic><tp:taxon-name><tp:taxon-name-part taxon-name-part-type="genus" reg="Johora">Johora</tp:taxon-name-part> <tp:taxon-name-part taxon-name-part-type="species" reg="booliati">booliati</tp:taxon-name-part></tp:taxon-name></italic> and <italic><tp:taxon-name><tp:taxon-name-part taxon-name-part-type="genus" reg="Johora">J.</tp:taxon-name-part> <tp:taxon-name-part taxon-name-part-type="species" reg="erici">erici</tp:taxon-name-part></tp:taxon-name></italic> resemble <italic><tp:taxon-name><tp:taxon-name-part taxon-name-part-type="genus" reg="Johora">J.</tp:taxon-name-part> <tp:taxon-name-part taxon-name-part-type="species" reg="tahanensis">tahanensis</tp:taxon-name-part></tp:taxon-name></italic>, <italic><tp:taxon-name><tp:taxon-name-part taxon-name-part-type="genus" reg="Johora">J.</tp:taxon-name-part> <tp:taxon-name-part taxon-name-part-type="species" reg="hoiseni">hoiseni</tp:taxon-name-part></tp:taxon-name></italic>, and <italic><tp:taxon-name><tp:taxon-name-part taxon-name-part-type="genus" reg="Johora">J.</tp:taxon-name-part> <tp:taxon-name-part taxon-name-part-type="species" reg="thaiana">thaiana</tp:taxon-name-part></tp:taxon-name></italic> in the carapace shape and general features. Their G1 structures, however, are different. In <italic><tp:taxon-name><tp:taxon-name-part taxon-name-part-type="genus" reg="Johora">J.</tp:taxon-name-part> <tp:taxon-name-part taxon-name-part-type="species" reg="booliati">booliati</tp:taxon-name-part></tp:taxon-name></italic> and <italic><tp:taxon-name><tp:taxon-name-part taxon-name-part-type="genus" reg="Johora">J.</tp:taxon-name-part> <tp:taxon-name-part taxon-name-part-type="species" reg="erici">erici</tp:taxon-name-part></tp:taxon-name></italic>, the G1 subterminal segment is proportionately more elongate and the terminal segment is relatively shorter (Figs <xref ref-type="fig" rid="F10">10E–H</xref>, <xref ref-type="fig" rid="F11">11A–C, E–G</xref>), and significantly, the terminal segment has only scattered short setae (versus subterminal segment shorter with the terminal segment longer and the surface of the latter more densely covered with short setae in <italic><tp:taxon-name><tp:taxon-name-part taxon-name-part-type="genus" reg="Johora">J.</tp:taxon-name-part> <tp:taxon-name-part taxon-name-part-type="species" reg="tahanensis">tahanensis</tp:taxon-name-part></tp:taxon-name></italic> (Fig. <xref ref-type="fig" rid="F8">8A–C</xref>). Both <italic><tp:taxon-name><tp:taxon-name-part taxon-name-part-type="genus" reg="Johora">J.</tp:taxon-name-part> <tp:taxon-name-part taxon-name-part-type="species" reg="hoiseni">hoiseni</tp:taxon-name-part></tp:taxon-name></italic> and <italic><tp:taxon-name><tp:taxon-name-part taxon-name-part-type="genus" reg="Johora">J.</tp:taxon-name-part> <tp:taxon-name-part taxon-name-part-type="species" reg="thaiana">thaiana</tp:taxon-name-part></tp:taxon-name></italic> have relatively straight G1 terminal segments which are prominently setose (Figs <xref ref-type="fig" rid="F8">8E–G</xref>, <xref ref-type="fig" rid="F10">10A–C</xref>).</p><p><italic><tp:taxon-name><tp:taxon-name-part taxon-name-part-type="genus" reg="Johora">Johora</tp:taxon-name-part> <tp:taxon-name-part taxon-name-part-type="species" reg="booliati">booliati</tp:taxon-name-part></tp:taxon-name></italic> and <italic><tp:taxon-name><tp:taxon-name-part taxon-name-part-type="genus" reg="Johora">J.</tp:taxon-name-part> <tp:taxon-name-part taxon-name-part-type="species" reg="erici">erici</tp:taxon-name-part></tp:taxon-name></italic> can be distinguished from <italic><tp:taxon-name><tp:taxon-name-part taxon-name-part-type="genus" reg="Johora">J.</tp:taxon-name-part> <tp:taxon-name-part taxon-name-part-type="species" reg="tiomanensis">tiomanensis</tp:taxon-name-part></tp:taxon-name></italic> and <italic><tp:taxon-name><tp:taxon-name-part taxon-name-part-type="genus" reg="Johora">J.</tp:taxon-name-part> <tp:taxon-name-part taxon-name-part-type="species" reg="counsilmani">counsilmani</tp:taxon-name-part></tp:taxon-name></italic> by their carapace being relatively more quadrate in shape (width to length ratio less than 1.2) and the adult carapace is distinctly wider than long (width to length ratio 1.3–1.4) in <italic><tp:taxon-name><tp:taxon-name-part taxon-name-part-type="genus" reg="Johora">J.</tp:taxon-name-part> <tp:taxon-name-part taxon-name-part-type="species" reg="tiomanensis">tiomanensis</tp:taxon-name-part></tp:taxon-name></italic> and <italic><tp:taxon-name><tp:taxon-name-part taxon-name-part-type="genus" reg="Johora">J.</tp:taxon-name-part> <tp:taxon-name-part taxon-name-part-type="species" reg="counsilmani">counsilmani</tp:taxon-name-part></tp:taxon-name></italic>. In addition, the epigastric cristae of <italic><tp:taxon-name><tp:taxon-name-part taxon-name-part-type="genus" reg="Johora">J.</tp:taxon-name-part> <tp:taxon-name-part taxon-name-part-type="species" reg="booliati">booliati</tp:taxon-name-part></tp:taxon-name></italic> and <italic><tp:taxon-name><tp:taxon-name-part taxon-name-part-type="genus" reg="Johora">J.</tp:taxon-name-part> <tp:taxon-name-part taxon-name-part-type="species" reg="erici">erici</tp:taxon-name-part></tp:taxon-name></italic> are distinctly anterior to the postorbital cristae and separated by a gap with the entire postorbital cristae sharp (Figs <xref ref-type="fig" rid="F2">2F, G</xref>, <xref ref-type="fig" rid="F7">7B</xref>) while in <italic><tp:taxon-name><tp:taxon-name-part taxon-name-part-type="genus" reg="Johora">J.</tp:taxon-name-part> <tp:taxon-name-part taxon-name-part-type="species" reg="tiomanensis">tiomanensis</tp:taxon-name-part></tp:taxon-name></italic> and <italic><tp:taxon-name><tp:taxon-name-part taxon-name-part-type="genus" reg="Johora">J.</tp:taxon-name-part> <tp:taxon-name-part taxon-name-part-type="species" reg="counsilmani">counsilmani</tp:taxon-name-part></tp:taxon-name></italic>, the epigastric cristae are only slightly anterior of the postorbital cristae and separated only by striae (cf. <xref ref-type="bibr" rid="B20">Ng and Tan 1984</xref>: figs 1A, 2A; <xref ref-type="bibr" rid="B8">Ng 1985</xref>: fig. 3). Most significantly, the G1 terminal segments of <italic><tp:taxon-name><tp:taxon-name-part taxon-name-part-type="genus" reg="Johora">J.</tp:taxon-name-part> <tp:taxon-name-part taxon-name-part-type="species" reg="booliati">booliati</tp:taxon-name-part></tp:taxon-name></italic> and <italic><tp:taxon-name><tp:taxon-name-part taxon-name-part-type="genus" reg="Johora">J.</tp:taxon-name-part> <tp:taxon-name-part taxon-name-part-type="species" reg="erici">erici</tp:taxon-name-part></tp:taxon-name></italic> are proportionately stouter and less curved (Figs <xref ref-type="fig" rid="F10">10E–H</xref>, <xref ref-type="fig" rid="F11">11A–C, E–G</xref>); in <italic><tp:taxon-name><tp:taxon-name-part taxon-name-part-type="genus" reg="Johora">J.</tp:taxon-name-part> <tp:taxon-name-part taxon-name-part-type="species" reg="tiomanensis">tiomanensis</tp:taxon-name-part></tp:taxon-name></italic> and <italic><tp:taxon-name><tp:taxon-name-part taxon-name-part-type="genus" reg="Johora">J.</tp:taxon-name-part> <tp:taxon-name-part taxon-name-part-type="species" reg="counsilmani">counsilmani</tp:taxon-name-part></tp:taxon-name></italic>, it is distinctly slenderer, more elongate and strongly curved (cf. <xref ref-type="bibr" rid="B20">Ng and Tan 1984</xref>: fig. 3a–c; <xref ref-type="bibr" rid="B8">Ng 1985</xref>: figs 2a, c, e, 4a–c). <italic><tp:taxon-name><tp:taxon-name-part taxon-name-part-type="genus" reg="Johora">Johora</tp:taxon-name-part> <tp:taxon-name-part taxon-name-part-type="species" reg="booliati">booliati</tp:taxon-name-part></tp:taxon-name></italic> and <italic><tp:taxon-name><tp:taxon-name-part taxon-name-part-type="genus" reg="Johora">J.</tp:taxon-name-part> <tp:taxon-name-part taxon-name-part-type="species" reg="erici">erici</tp:taxon-name-part></tp:taxon-name></italic> differ from <italic><tp:taxon-name><tp:taxon-name-part taxon-name-part-type="genus" reg="Johora">J.</tp:taxon-name-part> <tp:taxon-name-part taxon-name-part-type="species" reg="thoi">thoi</tp:taxon-name-part></tp:taxon-name></italic> in possessing slightly shorter ambulatory legs (length to width ratio of merus of fourth leg 2.7–2.8 versus 3.0–3.2), the lateral carapace surfaces are relatively more rugose, and the distinctly shorter and gently curved G1 terminal segment (Figs <xref ref-type="fig" rid="F10">10E–H</xref>, <xref ref-type="fig" rid="F11">11A–C, E–G</xref>); in <italic><tp:taxon-name><tp:taxon-name-part taxon-name-part-type="genus" reg="Johora">J.</tp:taxon-name-part> <tp:taxon-name-part taxon-name-part-type="species" reg="thoi">thoi</tp:taxon-name-part></tp:taxon-name></italic>, this structure is diagnostic, being very elongate and straight (Fig. <xref ref-type="fig" rid="F9">9A–C, E–G</xref>).</p><p>The G1 structure of <italic><tp:taxon-name><tp:taxon-name-part taxon-name-part-type="genus" reg="Johora">J.</tp:taxon-name-part> <tp:taxon-name-part taxon-name-part-type="species" reg="booliati">booliati</tp:taxon-name-part></tp:taxon-name></italic> closely resembles that of <italic><tp:taxon-name><tp:taxon-name-part taxon-name-part-type="genus" reg="Johora">J.</tp:taxon-name-part> <tp:taxon-name-part taxon-name-part-type="species" reg="erici">erici</tp:taxon-name-part></tp:taxon-name></italic>, with the terminal segments similar in shape and proportions. The G1 subterminal segments of the two species, however, differ in form, with that of <italic><tp:taxon-name><tp:taxon-name-part taxon-name-part-type="genus" reg="Johora">J.</tp:taxon-name-part> <tp:taxon-name-part taxon-name-part-type="species" reg="booliati">booliati</tp:taxon-name-part></tp:taxon-name></italic> forming a shelf-like structure along the outer margin (Fig. <xref ref-type="fig" rid="F10">10E</xref>) while in <italic><tp:taxon-name><tp:taxon-name-part taxon-name-part-type="genus" reg="Johora">J.</tp:taxon-name-part> <tp:taxon-name-part taxon-name-part-type="species" reg="erici">erici</tp:taxon-name-part></tp:taxon-name></italic>, the tapering of the segment is gradual, and no shelf is visible (Fig. <xref ref-type="fig" rid="F11">11A, E</xref>). The carapaces of the two species are different in adult males and females. In <italic><tp:taxon-name><tp:taxon-name-part taxon-name-part-type="genus" reg="Johora">J.</tp:taxon-name-part> <tp:taxon-name-part taxon-name-part-type="species" reg="booliati">booliati</tp:taxon-name-part></tp:taxon-name></italic>, the carapace has a more quadrate form because the anterolateral margin is only gently convex, even in the largest male and the posterolateral margin is straighter and gently converging, with the posterior carapace margin medially indented (even in females) (Fig. <xref ref-type="fig" rid="F2">2F</xref>). In <italic><tp:taxon-name><tp:taxon-name-part taxon-name-part-type="genus" reg="Johora">J.</tp:taxon-name-part> <tp:taxon-name-part taxon-name-part-type="species" reg="erici">erici</tp:taxon-name-part></tp:taxon-name></italic>, the carapace appears more ovate, with the anterolateral margin distinctly convex, and the posterolateral margin is medially concave and strongly converging, and the posterior carapace margin is entire (Figs <xref ref-type="fig" rid="F2">2G</xref>, <xref ref-type="fig" rid="F7">7B</xref>).</p><p>The G1 structure of <italic><tp:taxon-name><tp:taxon-name-part taxon-name-part-type="genus" reg="Johora">J.</tp:taxon-name-part> <tp:taxon-name-part taxon-name-part-type="species" reg="booliati">booliati</tp:taxon-name-part></tp:taxon-name></italic> and <italic><tp:taxon-name><tp:taxon-name-part taxon-name-part-type="genus" reg="Johora">J.</tp:taxon-name-part> <tp:taxon-name-part taxon-name-part-type="species" reg="erici">erici</tp:taxon-name-part></tp:taxon-name></italic> is superficially similar to that of <italic><tp:taxon-name><tp:taxon-name-part taxon-name-part-type="genus" reg="Johora">J.</tp:taxon-name-part> <tp:taxon-name-part taxon-name-part-type="species" reg="murphyi">murphyi</tp:taxon-name-part></tp:taxon-name></italic> from southern Peninsular Malaysia, notably in the shape of the G1 terminal and subterminal segments (<xref ref-type="bibr" rid="B10">Ng 1986b</xref>: fig. 14a, b; <xref ref-type="bibr" rid="B11">1987</xref>: fig. 6D, E; <xref ref-type="bibr" rid="B12">1988</xref>: fig. 16D, E), but differs in having the distal part of the terminal segment more rounded and less sharply tapering (Figs <xref ref-type="fig" rid="F10">10E–H</xref>, <xref ref-type="fig" rid="F11">11A–C, E–G</xref>). The G1 of <italic><tp:taxon-name><tp:taxon-name-part taxon-name-part-type="genus" reg="Johora">J.</tp:taxon-name-part> <tp:taxon-name-part taxon-name-part-type="species" reg="booliati">booliati</tp:taxon-name-part></tp:taxon-name></italic> is also similar to <italic><tp:taxon-name><tp:taxon-name-part taxon-name-part-type="genus" reg="Johora">J.</tp:taxon-name-part> <tp:taxon-name-part taxon-name-part-type="species" reg="intermedia">intermedia</tp:taxon-name-part></tp:taxon-name></italic>, which has a wide distribution in central Peninsular Malaysia. The G1 terminal segment of <italic><tp:taxon-name><tp:taxon-name-part taxon-name-part-type="genus" reg="Johora">J.</tp:taxon-name-part> <tp:taxon-name-part taxon-name-part-type="species" reg="booliati">booliati</tp:taxon-name-part></tp:taxon-name></italic> and <italic><tp:taxon-name><tp:taxon-name-part taxon-name-part-type="genus" reg="Johora">J.</tp:taxon-name-part> <tp:taxon-name-part taxon-name-part-type="species" reg="erici">erici</tp:taxon-name-part></tp:taxon-name></italic>, however, is relatively stouter and less curved, and the subterminal segment narrows along the distal third to form a neck-like structure with the terminal segment (Figs <xref ref-type="fig" rid="F10">10E–H</xref>, <xref ref-type="fig" rid="F11">11A–C, E–G</xref>) (versus the G1 terminal segment is more curved and tapers to a slender tip with only the distalmost part of the subterminal segment distinctly narrowed to form a broad cleft in <italic><tp:taxon-name><tp:taxon-name-part taxon-name-part-type="genus" reg="Johora">J.</tp:taxon-name-part> <tp:taxon-name-part taxon-name-part-type="species" reg="intermedia">intermedia</tp:taxon-name-part></tp:taxon-name></italic>, cf. <xref ref-type="bibr" rid="B11">Ng 1987</xref>: figs 3A–D, G–J, 4A–D, F, G, I, J; <xref ref-type="bibr" rid="B12">1988</xref>: fig. 15D–F; <xref ref-type="bibr" rid="B19">Ng and Takeda 1992</xref>: fig. 1A–E). It is also noteworthy that both <italic><tp:taxon-name><tp:taxon-name-part taxon-name-part-type="genus" reg="Johora">J.</tp:taxon-name-part> <tp:taxon-name-part taxon-name-part-type="species" reg="murphyi">murphyi</tp:taxon-name-part></tp:taxon-name></italic> and <italic><tp:taxon-name><tp:taxon-name-part taxon-name-part-type="genus" reg="Johora">J.</tp:taxon-name-part> <tp:taxon-name-part taxon-name-part-type="species" reg="intermedia">intermedia</tp:taxon-name-part></tp:taxon-name></italic> are smaller species than <italic><tp:taxon-name><tp:taxon-name-part taxon-name-part-type="genus" reg="Johora">J.</tp:taxon-name-part> <tp:taxon-name-part taxon-name-part-type="species" reg="booliati">booliati</tp:taxon-name-part></tp:taxon-name></italic> and <italic><tp:taxon-name><tp:taxon-name-part taxon-name-part-type="genus" reg="Johora">J.</tp:taxon-name-part> <tp:taxon-name-part taxon-name-part-type="species" reg="erici">erici</tp:taxon-name-part></tp:taxon-name></italic>, with adults not reaching carapace widths of 25 mm.</p><p><xref ref-type="bibr" rid="B19">Ng and Takeda (1992</xref>: 107) had specimens from Fraser’s Hill as well as adjacent areas (Sungei Gumut, Peretak, Selangor, <named-content xmlns:xlink="http://www.w3.org/1999/xlink" content-type="dwc:verbatimCoordinates" xlink:type="simple"><named-content content-type="geo-json" specific-use="{&#34;type&#34;:&#34;Point&#34;,&#34;coordinates&#34;:[101.744556,3.614806]}" id="NCID0ER3BI" xlink:type="simple">3°36'53.3"N, 101°44'40.4"E</named-content></named-content>; Sungei Sum [probably Sungei Sum Sum], near Genting Highlands, Pahang, <named-content xmlns:xlink="http://www.w3.org/1999/xlink" content-type="dwc:verbatimCoordinates" xlink:type="simple"><named-content content-type="geo-json" specific-use="{&#34;type&#34;:&#34;Point&#34;,&#34;coordinates&#34;:[101.853333,3.345056]}" id="NCID0EZ3BI" xlink:type="simple">3°20'42.2"N, 101°51'12.0"E</named-content></named-content>; Ulu Teranum, Teras, Pahang, <named-content xmlns:xlink="http://www.w3.org/1999/xlink" content-type="dwc:verbatimCoordinates" xlink:type="simple"><named-content content-type="geo-json" specific-use="{&#34;type&#34;:&#34;Point&#34;,&#34;coordinates&#34;:[101.791528,3.736833]}" id="NCID0EB4BI" xlink:type="simple">3°44'12.6"N, 101°47'29.5"E</named-content></named-content>) which they identified as “<italic><tp:taxon-name><tp:taxon-name-part taxon-name-part-type="genus" reg="Johora">J.</tp:taxon-name-part> <tp:taxon-name-part taxon-name-part-type="species" reg="tahanensis">tahanensis</tp:taxon-name-part></tp:taxon-name></italic>”. On the basis of geography, they are probably all <italic><tp:taxon-name><tp:taxon-name-part taxon-name-part-type="genus" reg="Johora">J.</tp:taxon-name-part> <tp:taxon-name-part taxon-name-part-type="species" reg="booliati">booliati</tp:taxon-name-part></tp:taxon-name></italic> as defined here.</p></tp:treatment-sec><tp:treatment-sec sec-type="distribution" id="SECID0E34BI"><title>Distribution.</title><p><italic><tp:taxon-name><tp:taxon-name-part taxon-name-part-type="genus" reg="Johora">Johora</tp:taxon-name-part> <tp:taxon-name-part taxon-name-part-type="species" reg="booliati">booliati</tp:taxon-name-part></tp:taxon-name></italic> sp. nov. is known from highland streams in the central highlands of Pahang (Genting Highlands, Bukit Tinggi and Fraser’s Hill) (Fig. <xref ref-type="fig" rid="F15">15</xref>). The distribution of <italic><tp:taxon-name><tp:taxon-name-part taxon-name-part-type="genus" reg="Johora">J.</tp:taxon-name-part> <tp:taxon-name-part taxon-name-part-type="species" reg="booliati">booliati</tp:taxon-name-part></tp:taxon-name></italic> overlaps with those of <italic><tp:taxon-name><tp:taxon-name-part taxon-name-part-type="genus" reg="Johora">J.</tp:taxon-name-part> <tp:taxon-name-part taxon-name-part-type="species" reg="intermedia">intermedia</tp:taxon-name-part></tp:taxon-name></italic> and <italic><tp:taxon-name><tp:taxon-name-part taxon-name-part-type="genus" reg="Johora">J.</tp:taxon-name-part> <tp:taxon-name-part taxon-name-part-type="species" reg="gapensis">gapensis</tp:taxon-name-part></tp:taxon-name></italic>, and we can expect the taxa to be found together. One juvenile male of <italic><tp:taxon-name><tp:taxon-name-part taxon-name-part-type="genus" reg="Johora">J.</tp:taxon-name-part> <tp:taxon-name-part taxon-name-part-type="species" reg="booliati">booliati</tp:taxon-name-part></tp:taxon-name></italic> (10.5 × 9.1 mm, <named-content xmlns:xlink="http://www.w3.org/1999/xlink" content-type="dwc:institutional_code" xlink:type="simple">ZRC</named-content> 2020.0364) was in fact collected with two adult males of <italic><tp:taxon-name><tp:taxon-name-part taxon-name-part-type="genus" reg="Johora">J.</tp:taxon-name-part> <tp:taxon-name-part taxon-name-part-type="species" reg="intermedia">intermedia</tp:taxon-name-part></tp:taxon-name></italic> at Fraser’s Hill (<named-content xmlns:xlink="http://www.w3.org/1999/xlink" content-type="dwc:institutional_code" xlink:type="simple">ZRC</named-content> 2016.003).</p></tp:treatment-sec><tp:treatment-sec sec-type="Conservation" id="SECID0EYACI"><title>Conservation.</title><p>The conservation status for <italic><tp:taxon-name><tp:taxon-name-part taxon-name-part-type="genus" reg="Johora">J.</tp:taxon-name-part> <tp:taxon-name-part taxon-name-part-type="species" reg="booliati">booliati</tp:taxon-name-part></tp:taxon-name></italic> is not known as its actual distribution is not known. For the moment, it is known only from a 30 km stretch of hills along the Central Highlands of Peninsular Malaysia, in the area of Fraser’s Hill, Genting Highlands and Bukit Tinggi. This area is not protected, and in this context, the species should be categorised as vulnerable for the time being (see <xref ref-type="bibr" rid="B3">Cumberlidge et al. 2009</xref>).</p></tp:treatment-sec><tp:treatment-sec><!--Section generated to contain objects referenced in tp:taxon-treatment.--><fig id="F1" position="float" orientation="portrait"><object-id xmlns:xlink="http://www.w3.org/1999/xlink" content-type="doi" xlink:type="simple">10.3897/zookeys.994.56810.figure1</object-id><object-id xmlns:xlink="http://www.w3.org/1999/xlink" content-type="arpha" xlink:type="simple">0B404637-4762-5BD5-B254-B499001488A0</object-id><label>Figure 1.</label><caption><p>Overall dorsal view <bold>A</bold><italic><tp:taxon-name><tp:taxon-name-part taxon-name-part-type="genus" reg="Johora">Johora</tp:taxon-name-part> <tp:taxon-name-part taxon-name-part-type="species" reg="intermedia">intermedia</tp:taxon-name-part></tp:taxon-name></italic> Ng, 1986, holotype male (19.8 × 15.1 mm) (<named-content xmlns:xlink="http://www.w3.org/1999/xlink" content-type="dwc:institutional_code" xlink:type="simple">ZRC</named-content> 1984.6529), Pahang <bold>B</bold><italic><tp:taxon-name><tp:taxon-name-part taxon-name-part-type="genus" reg="Johora">J.</tp:taxon-name-part> <tp:taxon-name-part taxon-name-part-type="species" reg="tahanensis">tahanensis</tp:taxon-name-part></tp:taxon-name></italic> (Bott, 1966), male (30.7 × 25.5 mm) (<named-content xmlns:xlink="http://www.w3.org/1999/xlink" content-type="dwc:institutional_code" xlink:type="simple">ZRC</named-content> 1984.6795), Pahang <bold>C</bold><italic><tp:taxon-name><tp:taxon-name-part taxon-name-part-type="genus" reg="Johora">J.</tp:taxon-name-part> <tp:taxon-name-part taxon-name-part-type="species" reg="thoi">thoi</tp:taxon-name-part></tp:taxon-name></italic> Ng, 1990, holotype male (41.2 × 33.3 mm) (<named-content xmlns:xlink="http://www.w3.org/1999/xlink" content-type="dwc:institutional_code" xlink:type="simple">ZRC</named-content> 1989.2249), Terengganu <bold>D</bold><italic><tp:taxon-name><tp:taxon-name-part taxon-name-part-type="genus" reg="Johora">J.</tp:taxon-name-part> <tp:taxon-name-part taxon-name-part-type="species" reg="hoiseni">hoiseni</tp:taxon-name-part></tp:taxon-name></italic> Ng &amp; Takeda, 1992, holotype male (25.1 × 21.1 mm) (<named-content xmlns:xlink="http://www.w3.org/1999/xlink" content-type="dwc:institutional_code" xlink:type="simple">ZRC</named-content> 1984.6673), Kelantan <bold>E</bold><italic><tp:taxon-name><tp:taxon-name-part taxon-name-part-type="genus" reg="Johora">J.</tp:taxon-name-part> <tp:taxon-name-part taxon-name-part-type="species" reg="thaiana">thaiana</tp:taxon-name-part></tp:taxon-name></italic> Leelawathanagoon, Lheknim &amp; Ng, 2005, paratype male (22.2 × 18.6 mm) (<named-content xmlns:xlink="http://www.w3.org/1999/xlink" content-type="dwc:institutional_code" xlink:type="simple">ZRC</named-content> 2006.0052), Thailand <bold>F</bold><italic><tp:taxon-name><tp:taxon-name-part taxon-name-part-type="genus" reg="Johora">J.</tp:taxon-name-part> <tp:taxon-name-part taxon-name-part-type="species" reg="booliati">booliati</tp:taxon-name-part></tp:taxon-name></italic> sp. nov., holotype male (34.6 × 30.0 mm) (<named-content xmlns:xlink="http://www.w3.org/1999/xlink" content-type="dwc:institutional_code" xlink:type="simple">ZRC</named-content> 2020.0072), Pahang <bold>G</bold><italic><tp:taxon-name><tp:taxon-name-part taxon-name-part-type="genus" reg="Johora">J.</tp:taxon-name-part> <tp:taxon-name-part taxon-name-part-type="species" reg="erici">erici</tp:taxon-name-part></tp:taxon-name></italic> sp. nov., holotype male (38.3 × 32.0 mm) (<named-content xmlns:xlink="http://www.w3.org/1999/xlink" content-type="dwc:institutional_code" xlink:type="simple">ZRC</named-content> 2020.0360), Perak <bold>H</bold><italic><tp:taxon-name><tp:taxon-name-part taxon-name-part-type="genus" reg="Johora">J.</tp:taxon-name-part> <tp:taxon-name-part taxon-name-part-type="species" reg="michaeli">michaeli</tp:taxon-name-part></tp:taxon-name></italic> sp. nov., holotype male (22.7 × 19.2 mm) (<named-content xmlns:xlink="http://www.w3.org/1999/xlink" content-type="dwc:institutional_code" xlink:type="simple">ZRC</named-content> 2010.0047), Terengganu.</p></caption><graphic xmlns:xlink="http://www.w3.org/1999/xlink" xlink:href="zookeys-994-001-g001.jpg" position="float" orientation="portrait" xlink:type="simple" id="oo_476312.jpg"><uri content-type="original_file" xlink:type="simple">https://binary.pensoft.net/fig/476312</uri></graphic></fig><fig id="F2" position="float" orientation="portrait"><object-id xmlns:xlink="http://www.w3.org/1999/xlink" content-type="doi" xlink:type="simple">10.3897/zookeys.994.56810.figure2</object-id><object-id xmlns:xlink="http://www.w3.org/1999/xlink" content-type="arpha" xlink:type="simple">2100EF06-0544-5297-AD07-829882B33F5D</object-id><label>Figure 2.</label><caption><p>Dorsal view of carapace <bold>A</bold><italic><tp:taxon-name><tp:taxon-name-part taxon-name-part-type="genus" reg="Johora">Johora</tp:taxon-name-part> <tp:taxon-name-part taxon-name-part-type="species" reg="intermedia">intermedia</tp:taxon-name-part></tp:taxon-name></italic> Ng, 1986, holotype male (19.8 × 15.1 mm) (<named-content xmlns:xlink="http://www.w3.org/1999/xlink" content-type="dwc:institutional_code" xlink:type="simple">ZRC</named-content> 1984.6529), Pahang <bold>B</bold><italic><tp:taxon-name><tp:taxon-name-part taxon-name-part-type="genus" reg="Johora">J.</tp:taxon-name-part> <tp:taxon-name-part taxon-name-part-type="species" reg="tahanensis">tahanensis</tp:taxon-name-part></tp:taxon-name></italic> (Bott, 1966), male (30.7 × 25.5 mm) (<named-content xmlns:xlink="http://www.w3.org/1999/xlink" content-type="dwc:institutional_code" xlink:type="simple">ZRC</named-content> 1984.6795), Pahang <bold>C</bold><italic><tp:taxon-name><tp:taxon-name-part taxon-name-part-type="genus" reg="Johora">J.</tp:taxon-name-part> <tp:taxon-name-part taxon-name-part-type="species" reg="thoi">thoi</tp:taxon-name-part></tp:taxon-name></italic> Ng, 1990, holotype male (41.2 × 33.3 mm) (<named-content xmlns:xlink="http://www.w3.org/1999/xlink" content-type="dwc:institutional_code" xlink:type="simple">ZRC</named-content> 1989.2249) Terengganu <bold>D</bold><italic><tp:taxon-name><tp:taxon-name-part taxon-name-part-type="genus" reg="Johora">J.</tp:taxon-name-part> <tp:taxon-name-part taxon-name-part-type="species" reg="hoiseni">hoiseni</tp:taxon-name-part></tp:taxon-name></italic> Ng &amp; Takeda, 1992, holotype male (25.1 × 21.1 mm) (<named-content xmlns:xlink="http://www.w3.org/1999/xlink" content-type="dwc:institutional_code" xlink:type="simple">ZRC</named-content> 1984.6673), Kelantan <bold>E</bold><italic><tp:taxon-name><tp:taxon-name-part taxon-name-part-type="genus" reg="Johora">J.</tp:taxon-name-part> <tp:taxon-name-part taxon-name-part-type="species" reg="thaiana">thaiana</tp:taxon-name-part></tp:taxon-name></italic> Leelawathanagoon, Lheknim &amp; Ng, 2005, paratype male (22.2 × 18.6 mm) (<named-content xmlns:xlink="http://www.w3.org/1999/xlink" content-type="dwc:institutional_code" xlink:type="simple">ZRC</named-content> 2006.0052), Thailand <bold>F</bold><italic><tp:taxon-name><tp:taxon-name-part taxon-name-part-type="genus" reg="Johora">J.</tp:taxon-name-part> <tp:taxon-name-part taxon-name-part-type="species" reg="booliati">booliati</tp:taxon-name-part></tp:taxon-name></italic> sp. nov., holotype male (34.6 × 30.0 mm) (<named-content xmlns:xlink="http://www.w3.org/1999/xlink" content-type="dwc:institutional_code" xlink:type="simple">ZRC</named-content> 2020.0072), Pahang <bold>G</bold><italic><tp:taxon-name><tp:taxon-name-part taxon-name-part-type="genus" reg="Johora">J.</tp:taxon-name-part> <tp:taxon-name-part taxon-name-part-type="species" reg="erici">erici</tp:taxon-name-part></tp:taxon-name></italic> sp. nov., holotype male (38.3 × 32.0 mm) (<named-content xmlns:xlink="http://www.w3.org/1999/xlink" content-type="dwc:institutional_code" xlink:type="simple">ZRC</named-content> 2020.0360), Perak <bold>H</bold><italic><tp:taxon-name><tp:taxon-name-part taxon-name-part-type="genus" reg="Johora">J.</tp:taxon-name-part> <tp:taxon-name-part taxon-name-part-type="species" reg="michaeli">michaeli</tp:taxon-name-part></tp:taxon-name></italic> sp. nov., holotype male (22.7 × 19.2 mm) (<named-content xmlns:xlink="http://www.w3.org/1999/xlink" content-type="dwc:institutional_code" xlink:type="simple">ZRC</named-content> 2010.0047), Terengganu.</p></caption><graphic xmlns:xlink="http://www.w3.org/1999/xlink" xlink:href="zookeys-994-001-g002.jpg" position="float" orientation="portrait" xlink:type="simple" id="oo_476313.jpg"><uri content-type="original_file" xlink:type="simple">https://binary.pensoft.net/fig/476313</uri></graphic></fig><fig id="F3" position="float" orientation="portrait"><object-id xmlns:xlink="http://www.w3.org/1999/xlink" content-type="doi" xlink:type="simple">10.3897/zookeys.994.56810.figure3</object-id><object-id xmlns:xlink="http://www.w3.org/1999/xlink" content-type="arpha" xlink:type="simple">FE2983E1-62A8-5AC3-B0E6-42D132BE9B68</object-id><label>Figure 3.</label><caption><p>Frontal view of cephalothorax <bold>A</bold><italic><tp:taxon-name><tp:taxon-name-part taxon-name-part-type="genus" reg="Johora">Johora</tp:taxon-name-part> <tp:taxon-name-part taxon-name-part-type="species" reg="intermedia">intermedia</tp:taxon-name-part></tp:taxon-name></italic> Ng, 1986, holotype male (19.8 × 15.1 mm) (<named-content xmlns:xlink="http://www.w3.org/1999/xlink" content-type="dwc:institutional_code" xlink:type="simple">ZRC</named-content> 1984.6529), Pahang <bold>B</bold><italic><tp:taxon-name><tp:taxon-name-part taxon-name-part-type="genus" reg="Johora">J.</tp:taxon-name-part> <tp:taxon-name-part taxon-name-part-type="species" reg="tahanensis">tahanensis</tp:taxon-name-part></tp:taxon-name></italic> (Bott, 1966), male (30.7 × 25.5 mm) (<named-content xmlns:xlink="http://www.w3.org/1999/xlink" content-type="dwc:institutional_code" xlink:type="simple">ZRC</named-content> 1984.6795), Pahang <bold>C</bold><italic><tp:taxon-name><tp:taxon-name-part taxon-name-part-type="genus" reg="Johora">J.</tp:taxon-name-part> <tp:taxon-name-part taxon-name-part-type="species" reg="thoi">thoi</tp:taxon-name-part></tp:taxon-name></italic> Ng, 1990, holotype male (41.2 × 33.3 mm) (<named-content xmlns:xlink="http://www.w3.org/1999/xlink" content-type="dwc:institutional_code" xlink:type="simple">ZRC</named-content> 1989.2249), Terengganu <bold>D</bold><italic><tp:taxon-name><tp:taxon-name-part taxon-name-part-type="genus" reg="Johora">J.</tp:taxon-name-part> <tp:taxon-name-part taxon-name-part-type="species" reg="hoiseni">hoiseni</tp:taxon-name-part></tp:taxon-name></italic> Ng &amp; Takeda, 1992, holotype male (25.1 × 21.1 mm) (<named-content xmlns:xlink="http://www.w3.org/1999/xlink" content-type="dwc:institutional_code" xlink:type="simple">ZRC</named-content> 1984.6673), Kelantan <bold>E</bold><italic><tp:taxon-name><tp:taxon-name-part taxon-name-part-type="genus" reg="Johora">J.</tp:taxon-name-part> <tp:taxon-name-part taxon-name-part-type="species" reg="thaiana">thaiana</tp:taxon-name-part></tp:taxon-name></italic> Leelawathanagoon, Lheknim &amp; Ng, 2005, paratype male (22.2 × 18.6 mm) (<named-content xmlns:xlink="http://www.w3.org/1999/xlink" content-type="dwc:institutional_code" xlink:type="simple">ZRC</named-content> 2006.0052), Thailand <bold>F</bold><italic><tp:taxon-name><tp:taxon-name-part taxon-name-part-type="genus" reg="Johora">J.</tp:taxon-name-part> <tp:taxon-name-part taxon-name-part-type="species" reg="booliati">booliati</tp:taxon-name-part></tp:taxon-name></italic> sp. nov., holotype male (34.6 × 30.0 mm) (<named-content xmlns:xlink="http://www.w3.org/1999/xlink" content-type="dwc:institutional_code" xlink:type="simple">ZRC</named-content> 2020.0072), Pahang <bold>G</bold><italic><tp:taxon-name><tp:taxon-name-part taxon-name-part-type="genus" reg="Johora">J.</tp:taxon-name-part> <tp:taxon-name-part taxon-name-part-type="species" reg="erici">erici</tp:taxon-name-part></tp:taxon-name></italic> sp. nov., holotype male (38.3 × 32.0 mm) (<named-content xmlns:xlink="http://www.w3.org/1999/xlink" content-type="dwc:institutional_code" xlink:type="simple">ZRC</named-content> 2020.0360), Perak <bold>H</bold><italic><tp:taxon-name><tp:taxon-name-part taxon-name-part-type="genus" reg="Johora">J.</tp:taxon-name-part> <tp:taxon-name-part taxon-name-part-type="species" reg="michaeli">michaeli</tp:taxon-name-part></tp:taxon-name></italic> sp. nov., holotype male (22.7 × 19.2 mm) (<named-content xmlns:xlink="http://www.w3.org/1999/xlink" content-type="dwc:institutional_code" xlink:type="simple">ZRC</named-content> 2010.0047), Terengganu.</p></caption><graphic xmlns:xlink="http://www.w3.org/1999/xlink" xlink:href="zookeys-994-001-g003.jpg" position="float" orientation="portrait" xlink:type="simple" id="oo_476314.jpg"><uri content-type="original_file" xlink:type="simple">https://binary.pensoft.net/fig/476314</uri></graphic></fig><fig id="F4" position="float" orientation="portrait"><object-id xmlns:xlink="http://www.w3.org/1999/xlink" content-type="doi" xlink:type="simple">10.3897/zookeys.994.56810.figure4</object-id><object-id xmlns:xlink="http://www.w3.org/1999/xlink" content-type="arpha" xlink:type="simple">7C124B93-94FB-5BE5-B233-A3685EA0F6AB</object-id><label>Figure 4.</label><caption><p>Left third maxilliped <bold>A</bold><italic><tp:taxon-name><tp:taxon-name-part taxon-name-part-type="genus" reg="Johora">Johora</tp:taxon-name-part> <tp:taxon-name-part taxon-name-part-type="species" reg="intermedia">intermedia</tp:taxon-name-part></tp:taxon-name></italic> Ng, 1986, holotype male (19.8 × 15.1 mm) (<named-content xmlns:xlink="http://www.w3.org/1999/xlink" content-type="dwc:institutional_code" xlink:type="simple">ZRC</named-content> 1984.6529), Pahang <bold>B</bold><italic><tp:taxon-name><tp:taxon-name-part taxon-name-part-type="genus" reg="Johora">J.</tp:taxon-name-part> <tp:taxon-name-part taxon-name-part-type="species" reg="tahanensis">tahanensis</tp:taxon-name-part></tp:taxon-name></italic> (Bott, 1966), male (30.7 × 25.5 mm) (<named-content xmlns:xlink="http://www.w3.org/1999/xlink" content-type="dwc:institutional_code" xlink:type="simple">ZRC</named-content> 1984.6795), Pahang <bold>C</bold><italic><tp:taxon-name><tp:taxon-name-part taxon-name-part-type="genus" reg="Johora">J.</tp:taxon-name-part> <tp:taxon-name-part taxon-name-part-type="species" reg="thoi">thoi</tp:taxon-name-part></tp:taxon-name></italic> Ng, 1990, holotype male (41.2 × 33.3 mm) (<named-content xmlns:xlink="http://www.w3.org/1999/xlink" content-type="dwc:institutional_code" xlink:type="simple">ZRC</named-content> 1989.2249), Terengganu <bold>D</bold><italic><tp:taxon-name><tp:taxon-name-part taxon-name-part-type="genus" reg="Johora">J.</tp:taxon-name-part> <tp:taxon-name-part taxon-name-part-type="species" reg="hoiseni">hoiseni</tp:taxon-name-part></tp:taxon-name></italic> Ng &amp; Takeda, 1992, holotype male (25.1 × 21.1 mm) (<named-content xmlns:xlink="http://www.w3.org/1999/xlink" content-type="dwc:institutional_code" xlink:type="simple">ZRC</named-content> 1984.6673), Kelantan <bold>E</bold><italic><tp:taxon-name><tp:taxon-name-part taxon-name-part-type="genus" reg="Johora">J.</tp:taxon-name-part> <tp:taxon-name-part taxon-name-part-type="species" reg="thaiana">thaiana</tp:taxon-name-part></tp:taxon-name></italic> Leelawathanagoon, Lheknim &amp; Ng, 2005, paratype male (22.2 × 18.6 mm) (<named-content xmlns:xlink="http://www.w3.org/1999/xlink" content-type="dwc:institutional_code" xlink:type="simple">ZRC</named-content> 2006.0052), Thailand <bold>F</bold><italic><tp:taxon-name><tp:taxon-name-part taxon-name-part-type="genus" reg="Johora">J.</tp:taxon-name-part> <tp:taxon-name-part taxon-name-part-type="species" reg="booliati">booliati</tp:taxon-name-part></tp:taxon-name></italic> sp. nov., holotype male (34.6 × 30.0 mm) (<named-content xmlns:xlink="http://www.w3.org/1999/xlink" content-type="dwc:institutional_code" xlink:type="simple">ZRC</named-content> 2020.0072), Pahang <bold>G</bold><italic><tp:taxon-name><tp:taxon-name-part taxon-name-part-type="genus" reg="Johora">J.</tp:taxon-name-part> <tp:taxon-name-part taxon-name-part-type="species" reg="erici">erici</tp:taxon-name-part></tp:taxon-name></italic> sp. nov., holotype male (38.3 × 32.0 mm) (<named-content xmlns:xlink="http://www.w3.org/1999/xlink" content-type="dwc:institutional_code" xlink:type="simple">ZRC</named-content> 2020.0360), Perak <bold>H</bold><italic><tp:taxon-name><tp:taxon-name-part taxon-name-part-type="genus" reg="Johora">J.</tp:taxon-name-part> <tp:taxon-name-part taxon-name-part-type="species" reg="michaeli">michaeli</tp:taxon-name-part></tp:taxon-name></italic> sp. nov., holotype male (22.7 × 19.2 mm) (<named-content xmlns:xlink="http://www.w3.org/1999/xlink" content-type="dwc:institutional_code" xlink:type="simple">ZRC</named-content> 2010.0047), Terengganu.</p></caption><graphic xmlns:xlink="http://www.w3.org/1999/xlink" xlink:href="zookeys-994-001-g004.jpg" position="float" orientation="portrait" xlink:type="simple" id="oo_476315.jpg"><uri content-type="original_file" xlink:type="simple">https://binary.pensoft.net/fig/476315</uri></graphic></fig><fig id="F5" position="float" orientation="portrait"><object-id xmlns:xlink="http://www.w3.org/1999/xlink" content-type="doi" xlink:type="simple">10.3897/zookeys.994.56810.figure5</object-id><object-id xmlns:xlink="http://www.w3.org/1999/xlink" content-type="arpha" xlink:type="simple">083DFD2E-BC32-5DDA-8804-64F8FC13C91E</object-id><label>Figure 5.</label><caption><p>Anterior thoracic sternum and pleon <bold>A</bold><italic><tp:taxon-name><tp:taxon-name-part taxon-name-part-type="genus" reg="Johora">Johora</tp:taxon-name-part> <tp:taxon-name-part taxon-name-part-type="species" reg="intermedia">intermedia</tp:taxon-name-part></tp:taxon-name></italic> Ng, 1986, holotype male (19.8 × 15.1 mm) (<named-content xmlns:xlink="http://www.w3.org/1999/xlink" content-type="dwc:institutional_code" xlink:type="simple">ZRC</named-content> 1984.6529), Pahang <bold>B</bold><italic><tp:taxon-name><tp:taxon-name-part taxon-name-part-type="genus" reg="Johora">J.</tp:taxon-name-part> <tp:taxon-name-part taxon-name-part-type="species" reg="tahanensis">tahanensis</tp:taxon-name-part></tp:taxon-name></italic> (Bott, 1966), male (30.7 × 25.5 mm) (<named-content xmlns:xlink="http://www.w3.org/1999/xlink" content-type="dwc:institutional_code" xlink:type="simple">ZRC</named-content> 1984.6795), Pahang <bold>C</bold><italic><tp:taxon-name><tp:taxon-name-part taxon-name-part-type="genus" reg="Johora">J.</tp:taxon-name-part> <tp:taxon-name-part taxon-name-part-type="species" reg="thoi">thoi</tp:taxon-name-part></tp:taxon-name></italic> Ng, 1990, holotype male (41.2 × 33.3 mm) (<named-content xmlns:xlink="http://www.w3.org/1999/xlink" content-type="dwc:institutional_code" xlink:type="simple">ZRC</named-content> 1989.2249), Terengganu <bold>D</bold><italic><tp:taxon-name><tp:taxon-name-part taxon-name-part-type="genus" reg="Johora">J.</tp:taxon-name-part> <tp:taxon-name-part taxon-name-part-type="species" reg="hoiseni">hoiseni</tp:taxon-name-part></tp:taxon-name></italic> Ng &amp; Takeda, 1992, holotype male (25.1 × 21.1 mm) (<named-content xmlns:xlink="http://www.w3.org/1999/xlink" content-type="dwc:institutional_code" xlink:type="simple">ZRC</named-content> 1984.6673), Kelantan <bold>E</bold><italic><tp:taxon-name><tp:taxon-name-part taxon-name-part-type="genus" reg="Johora">J.</tp:taxon-name-part> <tp:taxon-name-part taxon-name-part-type="species" reg="thaiana">thaiana</tp:taxon-name-part></tp:taxon-name></italic> Leelawathanagoon, Lheknim &amp; Ng, 2005, paratype male (22.2 × 18.6 mm) (<named-content xmlns:xlink="http://www.w3.org/1999/xlink" content-type="dwc:institutional_code" xlink:type="simple">ZRC</named-content> 2006.0052), Thailand <bold>F</bold><italic><tp:taxon-name><tp:taxon-name-part taxon-name-part-type="genus" reg="Johora">J.</tp:taxon-name-part> <tp:taxon-name-part taxon-name-part-type="species" reg="booliati">booliati</tp:taxon-name-part></tp:taxon-name></italic> sp. nov., holotype male (34.6 × 30.0 mm) (<named-content xmlns:xlink="http://www.w3.org/1999/xlink" content-type="dwc:institutional_code" xlink:type="simple">ZRC</named-content> 2020.0072), Pahang <bold>G</bold><italic><tp:taxon-name><tp:taxon-name-part taxon-name-part-type="genus" reg="Johora">J.</tp:taxon-name-part> <tp:taxon-name-part taxon-name-part-type="species" reg="erici">erici</tp:taxon-name-part></tp:taxon-name></italic> sp. nov., holotype male (38.3 × 32.0 mm) (<named-content xmlns:xlink="http://www.w3.org/1999/xlink" content-type="dwc:institutional_code" xlink:type="simple">ZRC</named-content> 2020.0360), Perak <bold>H</bold><italic><tp:taxon-name><tp:taxon-name-part taxon-name-part-type="genus" reg="Johora">J.</tp:taxon-name-part> <tp:taxon-name-part taxon-name-part-type="species" reg="michaeli">michaeli</tp:taxon-name-part></tp:taxon-name></italic> sp. nov., holotype male (22.7 × 19.2 mm) (<named-content xmlns:xlink="http://www.w3.org/1999/xlink" content-type="dwc:institutional_code" xlink:type="simple">ZRC</named-content> 2010.0047), Terengganu.</p></caption><graphic xmlns:xlink="http://www.w3.org/1999/xlink" xlink:href="zookeys-994-001-g005.jpg" position="float" orientation="portrait" xlink:type="simple" id="oo_476316.jpg"><uri content-type="original_file" xlink:type="simple">https://binary.pensoft.net/fig/476316</uri></graphic></fig><fig id="F10" position="float" orientation="portrait"><object-id xmlns:xlink="http://www.w3.org/1999/xlink" content-type="doi" xlink:type="simple">10.3897/zookeys.994.56810.figure10</object-id><object-id xmlns:xlink="http://www.w3.org/1999/xlink" content-type="arpha" xlink:type="simple">2F096B2E-FEC1-53AC-9DB6-0B7E0CDE4F71</object-id><label>Figure 10.</label><caption><p><bold>A–D</bold><italic><tp:taxon-name><tp:taxon-name-part taxon-name-part-type="genus" reg="Johora">Johora</tp:taxon-name-part> <tp:taxon-name-part taxon-name-part-type="species" reg="thaiana">thaiana</tp:taxon-name-part></tp:taxon-name></italic> Leelawathanagoon, Lheknim &amp; Ng, 2005, paratype male (22.2 × 18.6 mm) (<named-content xmlns:xlink="http://www.w3.org/1999/xlink" content-type="dwc:institutional_code" xlink:type="simple">ZRC</named-content> 2006.0052), Thailand <bold>E–I</bold><italic><tp:taxon-name><tp:taxon-name-part taxon-name-part-type="genus" reg="Johora">J.</tp:taxon-name-part> <tp:taxon-name-part taxon-name-part-type="species" reg="booliati">booliati</tp:taxon-name-part></tp:taxon-name></italic> sp. nov., holotype male (34.6 × 30.0 mm) (<named-content xmlns:xlink="http://www.w3.org/1999/xlink" content-type="dwc:institutional_code" xlink:type="simple">ZRC</named-content> 2020.0072), Pahang <bold>A, E</bold> left G1 (ventral view) <bold>B, F</bold> distal part of left G1 (ventral view) <bold>C, H</bold> distal part of left G1 (dorsal view) <bold>G</bold> distal part of left G1 (mesial view) <bold>D, I</bold> left G2 (ventral view). Scale bas: 1.0 mm (<bold>A, D, E, I</bold>); 0.5 mm (<bold>B, C, F–H</bold>).</p></caption><graphic xmlns:xlink="http://www.w3.org/1999/xlink" xlink:href="zookeys-994-001-g010.jpg" position="float" orientation="portrait" xlink:type="simple" id="oo_476321.jpg"><uri content-type="original_file" xlink:type="simple">https://binary.pensoft.net/fig/476321</uri></graphic></fig><fig id="F13" position="float" orientation="portrait"><object-id xmlns:xlink="http://www.w3.org/1999/xlink" content-type="doi" xlink:type="simple">10.3897/zookeys.994.56810.figure13</object-id><object-id xmlns:xlink="http://www.w3.org/1999/xlink" content-type="arpha" xlink:type="simple">2D9E165F-BCD0-5301-98F7-0B87AD43812C</object-id><label>Figure 13.</label><caption><p>Female pleon <bold>A</bold><italic><tp:taxon-name><tp:taxon-name-part taxon-name-part-type="genus" reg="Johora">Johora</tp:taxon-name-part> <tp:taxon-name-part taxon-name-part-type="species" reg="intermedia">intermedia</tp:taxon-name-part></tp:taxon-name></italic> Ng, 1986, female (17.9 × 14.7 mm) (<named-content xmlns:xlink="http://www.w3.org/1999/xlink" content-type="dwc:institutional_code" xlink:type="simple">ZRC</named-content> 2001.1002), Selangor <bold>B</bold><italic><tp:taxon-name><tp:taxon-name-part taxon-name-part-type="genus" reg="Johora">J.</tp:taxon-name-part> <tp:taxon-name-part taxon-name-part-type="species" reg="tahanensis">tahanensis</tp:taxon-name-part></tp:taxon-name></italic> (Bott, 1966), female (24.4 × 21.0 mm) (<named-content xmlns:xlink="http://www.w3.org/1999/xlink" content-type="dwc:institutional_code" xlink:type="simple">ZRC</named-content> 1984.6765), Pahang <bold>C</bold><italic><tp:taxon-name><tp:taxon-name-part taxon-name-part-type="genus" reg="Johora">J.</tp:taxon-name-part> <tp:taxon-name-part taxon-name-part-type="species" reg="thoi">thoi</tp:taxon-name-part></tp:taxon-name></italic> Ng, 1990, female (31.7 × 25.5 mm) (<named-content xmlns:xlink="http://www.w3.org/1999/xlink" content-type="dwc:institutional_code" xlink:type="simple">ZRC</named-content> 2001.1167), Terengganu <bold>D</bold><italic><tp:taxon-name><tp:taxon-name-part taxon-name-part-type="genus" reg="Johora">J.</tp:taxon-name-part> <tp:taxon-name-part taxon-name-part-type="species" reg="hoiseni">hoiseni</tp:taxon-name-part></tp:taxon-name></italic> Ng &amp; Takeda, 1992, paratype female (22.1 × 19.0 mm) (<named-content xmlns:xlink="http://www.w3.org/1999/xlink" content-type="dwc:institutional_code" xlink:type="simple">ZRC</named-content> 1984.6675), Kelantan <bold>E</bold><italic><tp:taxon-name><tp:taxon-name-part taxon-name-part-type="genus" reg="Johora">J.</tp:taxon-name-part> <tp:taxon-name-part taxon-name-part-type="species" reg="thaiana">thaiana</tp:taxon-name-part></tp:taxon-name></italic> Leelawathanagoon, Lheknim &amp; Ng, 2005, paratype female (21.0 × 17.4 mm) (<named-content xmlns:xlink="http://www.w3.org/1999/xlink" content-type="dwc:institutional_code" xlink:type="simple">ZRC</named-content> 2006.0053), Thailand <bold>F</bold><italic><tp:taxon-name><tp:taxon-name-part taxon-name-part-type="genus" reg="Johora">J.</tp:taxon-name-part> <tp:taxon-name-part taxon-name-part-type="species" reg="booliati">booliati</tp:taxon-name-part></tp:taxon-name></italic> sp. nov., paratype female (40.4 × 34.4 mm) (<named-content xmlns:xlink="http://www.w3.org/1999/xlink" content-type="dwc:institutional_code" xlink:type="simple">ZRC</named-content> 1995.270), Pahang <bold>G</bold><italic><tp:taxon-name><tp:taxon-name-part taxon-name-part-type="genus" reg="Johora">J.</tp:taxon-name-part> <tp:taxon-name-part taxon-name-part-type="species" reg="erici">erici</tp:taxon-name-part></tp:taxon-name></italic> sp. nov., paratype female (32.8 × 26.9 mm) (<named-content xmlns:xlink="http://www.w3.org/1999/xlink" content-type="dwc:institutional_code" xlink:type="simple">ZRC</named-content> 1995.268), Perak <bold>H</bold><italic><tp:taxon-name><tp:taxon-name-part taxon-name-part-type="genus" reg="Johora">J.</tp:taxon-name-part> <tp:taxon-name-part taxon-name-part-type="species" reg="michaeli">michaeli</tp:taxon-name-part></tp:taxon-name></italic> sp. nov., paratype female (29.9 × 25.0 mm) (<named-content xmlns:xlink="http://www.w3.org/1999/xlink" content-type="dwc:institutional_code" xlink:type="simple">ZRC</named-content> 2010.0047), Terengganu.</p></caption><graphic xmlns:xlink="http://www.w3.org/1999/xlink" xlink:href="zookeys-994-001-g013.jpg" position="float" orientation="portrait" xlink:type="simple" id="oo_476324.jpg"><uri content-type="original_file" xlink:type="simple">https://binary.pensoft.net/fig/476324</uri></graphic></fig><fig id="F14" position="float" orientation="portrait"><object-id xmlns:xlink="http://www.w3.org/1999/xlink" content-type="doi" xlink:type="simple">10.3897/zookeys.994.56810.figure14</object-id><object-id xmlns:xlink="http://www.w3.org/1999/xlink" content-type="arpha" xlink:type="simple">A0A7968D-DCDB-5EDC-91FA-9BBB5CADF996</object-id><label>Figure 14.</label><caption><p>Sternopleonal cavity and vulvae <bold>A</bold><italic><tp:taxon-name><tp:taxon-name-part taxon-name-part-type="genus" reg="Johora">Johora</tp:taxon-name-part> <tp:taxon-name-part taxon-name-part-type="species" reg="intermedia">intermedia</tp:taxon-name-part></tp:taxon-name></italic> Ng, 1986, female (17.9 × 14.7 mm) (<named-content xmlns:xlink="http://www.w3.org/1999/xlink" content-type="dwc:institutional_code" xlink:type="simple">ZRC</named-content> 2001.1002), Selangor <bold>B</bold><italic><tp:taxon-name><tp:taxon-name-part taxon-name-part-type="genus" reg="Johora">J.</tp:taxon-name-part> <tp:taxon-name-part taxon-name-part-type="species" reg="tahanensis">tahanensis</tp:taxon-name-part></tp:taxon-name></italic> (Bott, 1966), female (24.4 × 21.0 mm) (<named-content xmlns:xlink="http://www.w3.org/1999/xlink" content-type="dwc:institutional_code" xlink:type="simple">ZRC</named-content> 1984.6765), Pahang <bold>C</bold><italic><tp:taxon-name><tp:taxon-name-part taxon-name-part-type="genus" reg="Johora">J.</tp:taxon-name-part> <tp:taxon-name-part taxon-name-part-type="species" reg="thoi">thoi</tp:taxon-name-part></tp:taxon-name></italic> Ng, 1990, female (31.7 × 25.5 mm) (<named-content xmlns:xlink="http://www.w3.org/1999/xlink" content-type="dwc:institutional_code" xlink:type="simple">ZRC</named-content> 2001.1167), Terengganu <bold>D</bold><italic><tp:taxon-name><tp:taxon-name-part taxon-name-part-type="genus" reg="Johora">J.</tp:taxon-name-part> <tp:taxon-name-part taxon-name-part-type="species" reg="hoiseni">hoiseni</tp:taxon-name-part></tp:taxon-name></italic> Ng &amp; Takeda, 1992, paratype female (22.1 × 19.0 mm) (<named-content xmlns:xlink="http://www.w3.org/1999/xlink" content-type="dwc:institutional_code" xlink:type="simple">ZRC</named-content> 1984.6675), Kelantan <bold>E</bold><italic><tp:taxon-name><tp:taxon-name-part taxon-name-part-type="genus" reg="Johora">J.</tp:taxon-name-part> <tp:taxon-name-part taxon-name-part-type="species" reg="thaiana">thaiana</tp:taxon-name-part></tp:taxon-name></italic> Leelawathanagoon, Lheknim &amp; Ng, 2005, paratype female (21.0 × 17.4 mm) (<named-content xmlns:xlink="http://www.w3.org/1999/xlink" content-type="dwc:institutional_code" xlink:type="simple">ZRC</named-content> 2006.0053), Thailand <bold>F</bold><italic><tp:taxon-name><tp:taxon-name-part taxon-name-part-type="genus" reg="Johora">J.</tp:taxon-name-part> <tp:taxon-name-part taxon-name-part-type="species" reg="booliati">booliati</tp:taxon-name-part></tp:taxon-name></italic> sp. nov., paratype female (40.4 × 34.4 mm) (<named-content xmlns:xlink="http://www.w3.org/1999/xlink" content-type="dwc:institutional_code" xlink:type="simple">ZRC</named-content> 1995.270), Pahang <bold>G</bold><italic><tp:taxon-name><tp:taxon-name-part taxon-name-part-type="genus" reg="Johora">J.</tp:taxon-name-part> <tp:taxon-name-part taxon-name-part-type="species" reg="erici">erici</tp:taxon-name-part></tp:taxon-name></italic> sp. nov., paratype female (32.8 × 26.9 mm) (<named-content xmlns:xlink="http://www.w3.org/1999/xlink" content-type="dwc:institutional_code" xlink:type="simple">ZRC</named-content> 1995.268), Perak <bold>H</bold><italic><tp:taxon-name><tp:taxon-name-part taxon-name-part-type="genus" reg="Johora">J.</tp:taxon-name-part> <tp:taxon-name-part taxon-name-part-type="species" reg="michaeli">michaeli</tp:taxon-name-part></tp:taxon-name></italic> sp. nov., paratype female (29.9 × 25.0 mm) (<named-content xmlns:xlink="http://www.w3.org/1999/xlink" content-type="dwc:institutional_code" xlink:type="simple">ZRC</named-content> 2010.0047), Terengganu.</p></caption><graphic xmlns:xlink="http://www.w3.org/1999/xlink" xlink:href="zookeys-994-001-g014.jpg" position="float" orientation="portrait" xlink:type="simple" id="oo_476325.jpg"><uri content-type="original_file" xlink:type="simple">https://binary.pensoft.net/fig/476325</uri></graphic></fig><fig id="F11" position="float" orientation="portrait"><object-id xmlns:xlink="http://www.w3.org/1999/xlink" content-type="doi" xlink:type="simple">10.3897/zookeys.994.56810.figure11</object-id><object-id xmlns:xlink="http://www.w3.org/1999/xlink" content-type="arpha" xlink:type="simple">8B644379-640A-54BA-94E4-7B3590B09B14</object-id><label>Figure 11.</label><caption><p><bold>A–D</bold><italic><tp:taxon-name><tp:taxon-name-part taxon-name-part-type="genus" reg="Johora">Johora</tp:taxon-name-part> <tp:taxon-name-part taxon-name-part-type="species" reg="erici">erici</tp:taxon-name-part></tp:taxon-name></italic> sp. nov., holotype male (38.3 × 32.0 mm) (<named-content xmlns:xlink="http://www.w3.org/1999/xlink" content-type="dwc:institutional_code" xlink:type="simple">ZRC</named-content> 2020.0360), Perak <bold>E–H</bold><italic><tp:taxon-name><tp:taxon-name-part taxon-name-part-type="genus" reg="Johora">J.</tp:taxon-name-part> <tp:taxon-name-part taxon-name-part-type="species" reg="erici">erici</tp:taxon-name-part></tp:taxon-name></italic> sp. nov., male (41.2 × 33.8 mm) (<named-content xmlns:xlink="http://www.w3.org/1999/xlink" content-type="dwc:institutional_code" xlink:type="simple">ZRC</named-content> 1995.0269), Kelantan <bold>A, E</bold> left G1 (ventral view) <bold>B, F</bold> distal part of left G1 (ventral view) <bold>C, G</bold> distal part of left G1 (dorsal view) <bold>D, H</bold> left G2 (ventral view). Scale bars: 1.0 mm (<bold>A, D, E, H</bold>); 0.5 mm (<bold>B, C, F, G</bold>).</p></caption><graphic xmlns:xlink="http://www.w3.org/1999/xlink" xlink:href="zookeys-994-001-g011.jpg" position="float" orientation="portrait" xlink:type="simple" id="oo_476322.jpg"><uri content-type="original_file" xlink:type="simple">https://binary.pensoft.net/fig/476322</uri></graphic></fig><fig id="F8" position="float" orientation="portrait"><object-id xmlns:xlink="http://www.w3.org/1999/xlink" content-type="doi" xlink:type="simple">10.3897/zookeys.994.56810.figure8</object-id><object-id xmlns:xlink="http://www.w3.org/1999/xlink" content-type="arpha" xlink:type="simple">6BC37065-0FD5-57F5-AB3F-D61B2902BEFD</object-id><label>Figure 8.</label><caption><p><bold>A–D</bold><italic><tp:taxon-name><tp:taxon-name-part taxon-name-part-type="genus" reg="Johora">Johora</tp:taxon-name-part> <tp:taxon-name-part taxon-name-part-type="species" reg="tahanensis">tahanensis</tp:taxon-name-part></tp:taxon-name></italic> (Bott, 1966), male (30.7 × 25.5 mm) (<named-content xmlns:xlink="http://www.w3.org/1999/xlink" content-type="dwc:institutional_code" xlink:type="simple">ZRC</named-content> 1984.6795), Pahang <bold>E–H</bold><italic><tp:taxon-name><tp:taxon-name-part taxon-name-part-type="genus" reg="Johora">J.</tp:taxon-name-part> <tp:taxon-name-part taxon-name-part-type="species" reg="hoiseni">hoiseni</tp:taxon-name-part></tp:taxon-name></italic> Ng &amp; Takeda, 1992, holotype male (25.1 × 21.1 mm) (<named-content xmlns:xlink="http://www.w3.org/1999/xlink" content-type="dwc:institutional_code" xlink:type="simple">ZRC</named-content> 1984.6673), Kelantan <bold>A, E</bold> left G1 (ventral view) <bold>B, F</bold> distal part of left G1 (ventral view) <bold>C, G</bold> distal part of left G1 (dorsal view) <bold>D, H</bold> left G2 (ventral view) <bold>E–H</bold> after <xref ref-type="bibr" rid="B19">Ng and Takeda (1992</xref>: fig. 3B, D–F). Scale bars: 1.0 mm (<bold>A, D, E, H</bold>); 0.5 mm (<bold>B, C, F, G</bold>).</p></caption><graphic xmlns:xlink="http://www.w3.org/1999/xlink" xlink:href="zookeys-994-001-g008.jpg" position="float" orientation="portrait" xlink:type="simple" id="oo_476319.jpg"><uri content-type="original_file" xlink:type="simple">https://binary.pensoft.net/fig/476319</uri></graphic></fig><fig id="F7" position="float" orientation="portrait"><object-id xmlns:xlink="http://www.w3.org/1999/xlink" content-type="doi" xlink:type="simple">10.3897/zookeys.994.56810.figure7</object-id><object-id xmlns:xlink="http://www.w3.org/1999/xlink" content-type="arpha" xlink:type="simple">D8510A6D-24B4-5EB2-B114-30D7EF3E53F6</object-id><label>Figure 7.</label><caption><p><italic><tp:taxon-name><tp:taxon-name-part taxon-name-part-type="genus" reg="Johora">Johora</tp:taxon-name-part> <tp:taxon-name-part taxon-name-part-type="species" reg="erici">erici</tp:taxon-name-part></tp:taxon-name></italic> sp. nov., male (41.2 × 33.8 mm) (<named-content xmlns:xlink="http://www.w3.org/1999/xlink" content-type="dwc:institutional_code" xlink:type="simple">ZRC</named-content> 1995.0269), Kelantan <bold>A</bold> overall dorsal view <bold>B</bold> dorsal view of carapace <bold>C</bold> frontal view of cephalothorax <bold>D</bold> anterior thoracic sternum and pleon.</p></caption><graphic xmlns:xlink="http://www.w3.org/1999/xlink" xlink:href="zookeys-994-001-g007.jpg" position="float" orientation="portrait" xlink:type="simple" id="oo_476318.jpg"><uri content-type="original_file" xlink:type="simple">https://binary.pensoft.net/fig/476318</uri></graphic></fig><fig id="F9" position="float" orientation="portrait"><object-id xmlns:xlink="http://www.w3.org/1999/xlink" content-type="doi" xlink:type="simple">10.3897/zookeys.994.56810.figure9</object-id><object-id xmlns:xlink="http://www.w3.org/1999/xlink" content-type="arpha" xlink:type="simple">1E09A4A5-1B6D-5C48-B611-F7FC82B2D747</object-id><label>Figure 9.</label><caption><p><bold>A–D</bold><italic><tp:taxon-name><tp:taxon-name-part taxon-name-part-type="genus" reg="Johora">Johora</tp:taxon-name-part> <tp:taxon-name-part taxon-name-part-type="species" reg="thoi">thoi</tp:taxon-name-part></tp:taxon-name></italic> Ng, 1990, holotype male (41.2 × 33.3 mm) (<named-content xmlns:xlink="http://www.w3.org/1999/xlink" content-type="dwc:institutional_code" xlink:type="simple">ZRC</named-content> 1989.2249), Terengganu <bold>E–H</bold><italic><tp:taxon-name><tp:taxon-name-part taxon-name-part-type="genus" reg="Johora">J.</tp:taxon-name-part> <tp:taxon-name-part taxon-name-part-type="species" reg="thoi">thoi</tp:taxon-name-part></tp:taxon-name></italic> Ng, 1990, male (21.1 × 17.7 mm) (<named-content xmlns:xlink="http://www.w3.org/1999/xlink" content-type="dwc:institutional_code" xlink:type="simple">ZRC</named-content> 2001.1167), Terengganu <bold>I–L</bold><italic><tp:taxon-name><tp:taxon-name-part taxon-name-part-type="genus" reg="Johora">J.</tp:taxon-name-part> <tp:taxon-name-part taxon-name-part-type="species" reg="michaeli">michaeli</tp:taxon-name-part></tp:taxon-name></italic> sp. nov., holotype male (22.7 × 19.2 mm) (<named-content xmlns:xlink="http://www.w3.org/1999/xlink" content-type="dwc:institutional_code" xlink:type="simple">ZRC</named-content> 2020.0361), Terengganu <bold>A, E, I</bold> left G1 (ventral view) <bold>B, F, J</bold> distal part of left G1 (ventral view) <bold>C, G, K</bold> distal part of left G1 (dorsal view) <bold>D, H, L</bold> left G2 (ventral view) <bold>A–D</bold> after <xref ref-type="bibr" rid="B13">Ng (1990</xref>: fig. 2A, C–E). Scale bars: 1.0 mm (<bold>A, D, E, H, I, L</bold>); 0.5 mm (<bold>B, C, F, G, J, K)</bold>.</p></caption><graphic xmlns:xlink="http://www.w3.org/1999/xlink" xlink:href="zookeys-994-001-g009.jpg" position="float" orientation="portrait" xlink:type="simple" id="oo_476320.jpg"><uri content-type="original_file" xlink:type="simple">https://binary.pensoft.net/fig/476320</uri></graphic></fig><fig id="F15" position="float" orientation="portrait"><object-id xmlns:xlink="http://www.w3.org/1999/xlink" content-type="doi" xlink:type="simple">10.3897/zookeys.994.56810.figure15</object-id><object-id xmlns:xlink="http://www.w3.org/1999/xlink" content-type="arpha" xlink:type="simple">C88D532B-10EA-52C6-8C4D-B14354C4ECB6</object-id><label>Figure 15.</label><caption><p>Distribution of species of the <italic><tp:taxon-name><tp:taxon-name-part taxon-name-part-type="genus" reg="Johora">Johora</tp:taxon-name-part> <tp:taxon-name-part taxon-name-part-type="species" reg="tahanensis">tahanensis</tp:taxon-name-part></tp:taxon-name></italic> species group <bold>1</bold><italic><tp:taxon-name><tp:taxon-name-part taxon-name-part-type="genus" reg="Johora">J.</tp:taxon-name-part> <tp:taxon-name-part taxon-name-part-type="species" reg="tahanensis">tahanensis</tp:taxon-name-part></tp:taxon-name></italic> (Bott, 1966) <bold>2</bold><italic><tp:taxon-name><tp:taxon-name-part taxon-name-part-type="genus" reg="Johora">J.</tp:taxon-name-part> <tp:taxon-name-part taxon-name-part-type="species" reg="thoi">thoi</tp:taxon-name-part></tp:taxon-name></italic> Ng, 1990 <bold>3</bold><italic><tp:taxon-name><tp:taxon-name-part taxon-name-part-type="genus" reg="Johora">J.</tp:taxon-name-part> <tp:taxon-name-part taxon-name-part-type="species" reg="hoiseni">hoiseni</tp:taxon-name-part></tp:taxon-name></italic> Ng &amp; Takeda, 1992 <bold>4</bold><italic><tp:taxon-name><tp:taxon-name-part taxon-name-part-type="genus" reg="Johora">J.</tp:taxon-name-part> <tp:taxon-name-part taxon-name-part-type="species" reg="thaiana">thaiana</tp:taxon-name-part></tp:taxon-name></italic> Leelawathanagoon, Lheknim &amp; Ng, 2005 <bold>5</bold><italic><tp:taxon-name><tp:taxon-name-part taxon-name-part-type="genus" reg="Johora">J.</tp:taxon-name-part> <tp:taxon-name-part taxon-name-part-type="species" reg="booliati">booliati</tp:taxon-name-part></tp:taxon-name></italic> sp. nov. <bold>6</bold><italic><tp:taxon-name><tp:taxon-name-part taxon-name-part-type="genus" reg="Johora">J.</tp:taxon-name-part> <tp:taxon-name-part taxon-name-part-type="species" reg="erici">erici</tp:taxon-name-part></tp:taxon-name></italic> sp. nov. <bold>7</bold><italic><tp:taxon-name><tp:taxon-name-part taxon-name-part-type="genus" reg="Johora">J.</tp:taxon-name-part> <tp:taxon-name-part taxon-name-part-type="species" reg="michaeli">michaeli</tp:taxon-name-part></tp:taxon-name></italic> sp. nov. Map data 2020 Google.</p></caption><graphic xmlns:xlink="http://www.w3.org/1999/xlink" xlink:href="zookeys-994-001-g015.jpg" position="float" orientation="portrait" xlink:type="simple" id="oo_476326.jpg"><uri content-type="original_file" xlink:type="simple">https://binary.pensoft.net/fig/476326</uri></graphic></fig></tp:treatment-sec><ref-list><ref id="B19"><mixed-citation xmlns:xlink="http://www.w3.org/1999/xlink" xlink:type="simple"><person-group><name name-style="western"><surname>Ng</surname><given-names>PKL</given-names></name><name name-style="western"><surname>Takeda</surname><given-names>M</given-names></name></person-group> (<year>1992</year>) <article-title>On some freshwater crabs (<tp:taxon-name><tp:taxon-name-part taxon-name-part-type="subphylum">Crustacea</tp:taxon-name-part></tp:taxon-name>, <tp:taxon-name><tp:taxon-name-part taxon-name-part-type="infraorder">Brachyura</tp:taxon-name-part></tp:taxon-name>, <tp:taxon-name><tp:taxon-name-part taxon-name-part-type="family">Potamidae</tp:taxon-name-part></tp:taxon-name>, <tp:taxon-name><tp:taxon-name-part taxon-name-part-type="family">Parathelphusidae</tp:taxon-name-part></tp:taxon-name> and <tp:taxon-name><tp:taxon-name-part taxon-name-part-type="family">Grapsidae</tp:taxon-name-part></tp:taxon-name>) from Peninsular Malaysia.</article-title><source>Bulletin of the National Science Museum, Tokyo, Series A</source><volume>18</volume>(<issue>3</issue>): <fpage>103</fpage>–<lpage>116</lpage>.</mixed-citation></ref><ref id="B20"><mixed-citation xmlns:xlink="http://www.w3.org/1999/xlink" xlink:type="simple"><person-group><name name-style="western"><surname>Ng</surname><given-names>PKL</given-names></name><name name-style="western"><surname>Tan</surname><given-names>LWH</given-names></name></person-group> (<year>1984</year>) <article-title>A new freshwater crab, <tp:taxon-name><tp:taxon-name-part taxon-name-part-type="genus">Stoliczia</tp:taxon-name-part> (<tp:taxon-name-part taxon-name-part-type="subgenus">Johora</tp:taxon-name-part>) <tp:taxon-name-part taxon-name-part-type="species">tiomanensis</tp:taxon-name-part></tp:taxon-name> n. sp. (<tp:taxon-name><tp:taxon-name-part taxon-name-part-type="order">Decapoda</tp:taxon-name-part></tp:taxon-name>: <tp:taxon-name><tp:taxon-name-part taxon-name-part-type="infraorder">Brachyura</tp:taxon-name-part></tp:taxon-name>: <tp:taxon-name><tp:taxon-name-part taxon-name-part-type="family">Potamidae</tp:taxon-name-part></tp:taxon-name>) from Pulau Tioman, West Malaysia.</article-title><source>Malayan Nature Journal</source><volume>37</volume>(<issue>3</issue>): <fpage>167</fpage>–<lpage>174</lpage>.</mixed-citation></ref><ref id="B8"><mixed-citation xmlns:xlink="http://www.w3.org/1999/xlink" xlink:type="simple"><person-group><name name-style="western"><surname>Ng</surname><given-names>PKL</given-names></name></person-group> (<year>1985</year>) <article-title>Freshwater decapod crustaceans from Pulau Tioman, West Malaysia.</article-title><source>Zoologische Mededelingen</source><volume>59</volume>(<issue>14</issue>): <fpage>149</fpage>–<lpage>162</lpage>.</mixed-citation></ref><ref id="B13"><mixed-citation xmlns:xlink="http://www.w3.org/1999/xlink" xlink:type="simple"><person-group><name name-style="western"><surname>Ng</surname><given-names>PKL</given-names></name></person-group> (<year>1990</year>) <article-title>A new species of <italic><tp:taxon-name><tp:taxon-name-part taxon-name-part-type="genus">Johora</tp:taxon-name-part></tp:taxon-name></italic> Bott, 1966 (<tp:taxon-name><tp:taxon-name-part taxon-name-part-type="subphylum">Crustacea</tp:taxon-name-part></tp:taxon-name>: <tp:taxon-name><tp:taxon-name-part taxon-name-part-type="order">Decapoda</tp:taxon-name-part></tp:taxon-name>: <tp:taxon-name><tp:taxon-name-part taxon-name-part-type="infraorder">Brachyura</tp:taxon-name-part></tp:taxon-name>: <tp:taxon-name><tp:taxon-name-part taxon-name-part-type="family">Potamidae</tp:taxon-name-part></tp:taxon-name>) from Pulau Redang, Trengganu, Peninsular Malaysia.</article-title><source>Journal of Natural History</source><volume>24</volume>: <fpage>305</fpage>–<lpage>310</lpage>. <ext-link xlink:type="simple" ext-link-type="doi" xlink:href="10.1080/00222939000770221">https://doi.org/10.1080/00222939000770221</ext-link></mixed-citation></ref><ref id="B10"><mixed-citation xmlns:xlink="http://www.w3.org/1999/xlink" xlink:type="simple"><person-group><name name-style="western"><surname>Ng</surname><given-names>PKL</given-names></name></person-group> (<year>1986b</year>) <article-title>Preliminary descriptions of 17 new freshwater crabs of the genera <italic><tp:taxon-name><tp:taxon-name-part taxon-name-part-type="genus">Geosesarma</tp:taxon-name-part></tp:taxon-name></italic>, <italic><tp:taxon-name><tp:taxon-name-part taxon-name-part-type="genus">Parathelphusa</tp:taxon-name-part></tp:taxon-name></italic>, <italic><tp:taxon-name><tp:taxon-name-part taxon-name-part-type="genus">Johora</tp:taxon-name-part></tp:taxon-name></italic> and <italic><tp:taxon-name><tp:taxon-name-part taxon-name-part-type="genus">Stoliczia</tp:taxon-name-part></tp:taxon-name></italic> (<tp:taxon-name><tp:taxon-name-part taxon-name-part-type="subphylum">Crustacea</tp:taxon-name-part></tp:taxon-name><tp:taxon-name><tp:taxon-name-part taxon-name-part-type="order">Decapoda</tp:taxon-name-part></tp:taxon-name>, <tp:taxon-name><tp:taxon-name-part taxon-name-part-type="infraorder">Brachyura</tp:taxon-name-part></tp:taxon-name>) from South East Asia.</article-title><source>Journal of the Singapore National Academy of Science</source><volume>15</volume>: <fpage>36</fpage>–<lpage>44</lpage>.</mixed-citation></ref><ref id="B11"><mixed-citation xmlns:xlink="http://www.w3.org/1999/xlink" xlink:type="simple"><person-group><name name-style="western"><surname>Ng</surname><given-names>PKL</given-names></name></person-group> (<year>1987</year>) <article-title>A revision of the Malayan freshwater crabs of the genus <italic><tp:taxon-name><tp:taxon-name-part taxon-name-part-type="genus">Johora</tp:taxon-name-part></tp:taxon-name></italic> Bott, 1966 stat. nov. (<tp:taxon-name><tp:taxon-name-part taxon-name-part-type="order">Decapoda</tp:taxon-name-part></tp:taxon-name>: <tp:taxon-name><tp:taxon-name-part taxon-name-part-type="infraorder">Brachyura</tp:taxon-name-part></tp:taxon-name>: <tp:taxon-name><tp:taxon-name-part taxon-name-part-type="family">Potamidae</tp:taxon-name-part></tp:taxon-name>).</article-title><source>Malayan Nature Journal</source><volume>41</volume>: <fpage>13</fpage>–<lpage>44</lpage>.</mixed-citation></ref><ref id="B12"><mixed-citation xmlns:xlink="http://www.w3.org/1999/xlink" xlink:type="simple"><person-group><name name-style="western"><surname>Ng</surname><given-names>PKL</given-names></name></person-group> (<year>1988</year>) <source>The Freshwater Crabs of Peninsular Malaysia and Singapore.</source><publisher-name>Department of Zoology</publisher-name>, <publisher-loc>National University of Singapore, Shinglee Press</publisher-loc>, <size units="page">156 pp</size>. [figs 1–63, 4 colour pls.]</mixed-citation></ref><ref id="B3"><mixed-citation xmlns:xlink="http://www.w3.org/1999/xlink" xlink:type="simple"><person-group><name name-style="western"><surname>Cumberlidge</surname><given-names>N</given-names></name><name name-style="western"><surname>Ng</surname><given-names>PKL</given-names></name><name name-style="western"><surname>Yeo</surname><given-names>DCJ</given-names></name><name name-style="western"><surname>Magalhães</surname><given-names>C</given-names></name><name name-style="western"><surname>Campos</surname><given-names>MR</given-names></name><name name-style="western"><surname>Alvarez</surname><given-names>F</given-names></name><name name-style="western"><surname>Naruse</surname><given-names>T</given-names></name><name name-style="western"><surname>Daniels</surname><given-names>SR</given-names></name><name name-style="western"><surname>Esser</surname><given-names>LJ</given-names></name><name name-style="western"><surname>Attipoe</surname><given-names>FYK</given-names></name><name name-style="western"><surname>Clotilde-Ba</surname><given-names>F-L</given-names></name><name name-style="western"><surname>Darwall</surname><given-names>W</given-names></name><name name-style="western"><surname>Mcivor</surname><given-names>A</given-names></name><name name-style="western"><surname>Collen</surname><given-names>B</given-names></name><name name-style="western"><surname>Ram</surname><given-names>M</given-names></name></person-group> (<year>2009</year>) <article-title>Freshwater crabs and the biodiversity crisis: importance, threats, status, and conservation challenges.</article-title><source>Biological Conservation</source><volume>142</volume>: <fpage>1665</fpage>–<lpage>1673</lpage>. <ext-link xlink:type="simple" ext-link-type="doi" xlink:href="10.1016/j.biocon.2009.02.038">https://doi.org/10.1016/j.biocon.2009.02.038</ext-link></mixed-citation></ref></ref-list></tp:taxon-treatment>
