# Supplementary material for: Revision of the freshwater crabs of the Johora tahanensis (Bott, 1966) species group (Crustacea, Brachyura, Potamidae), with a key to the genus
Source: Zookeys. 2020 Nov 17;994:1–34. doi: 10.3897/zookeys.994.56810 (PMC7686225; doi:10.3897/zookeys.994.56810)
Supplement: XML Treatment for Johora erici [file zookeys.994.56810-treatment7.xml]

<!DOCTYPE tp:taxon-treatment
  PUBLIC "-//TaxonX//DTD Taxonomic Treatment Publishing DTD v0 20100105//EN" "tax-treatment-NSO.dtd">
<tp:taxon-treatment xmlns:tp="http://www.plazi.org/taxpub"><tp:treatment-meta><kwd-group><label>Taxon classification</label><kwd><named-content xmlns:xlink="http://www.w3.org/1999/xlink" content-type="kingdom">Animalia</named-content></kwd><kwd><named-content xmlns:xlink="http://www.w3.org/1999/xlink" content-type="order">Decapoda</named-content></kwd><kwd><named-content xmlns:xlink="http://www.w3.org/1999/xlink" content-type="family">Potamidae</named-content></kwd></kwd-group><mixed-citation publication-type="journal"><person-group><name><surname>Ng</surname><given-names>Peter K. L.</given-names></name></person-group><article-title>Revision of the freshwater crabs of the <italic><tp:taxon-name><tp:taxon-name-part taxon-name-part-type="genus" reg="Johora">Johora</tp:taxon-name-part> <tp:taxon-name-part taxon-name-part-type="species" reg="tahanensis">tahanensis</tp:taxon-name-part></tp:taxon-name></italic> (Bott, 1966) species group (<tp:taxon-name><tp:taxon-name-part taxon-name-part-type="subphylum">Crustacea</tp:taxon-name-part></tp:taxon-name>, <tp:taxon-name><tp:taxon-name-part taxon-name-part-type="infraorder">Brachyura</tp:taxon-name-part></tp:taxon-name>, <tp:taxon-name><tp:taxon-name-part taxon-name-part-type="family">Potamidae</tp:taxon-name-part></tp:taxon-name>), with a key to the genus</article-title><source>Zookeys</source><day>17</day><month>11</month><year>2020</year><volume>994</volume><fpage>1</fpage><lpage>34</lpage><pub-id pub-id-type="doi">10.3897/zookeys.994.56810</pub-id></mixed-citation></tp:treatment-meta><tp:nomenclature><tp:taxon-name><object-id xmlns:xlink="http://www.w3.org/1999/xlink" content-type="arpha" xlink:type="simple">87868EFD-9CBA-5DE8-826C-D377FD475EE7</object-id>
                <tp:taxon-name-part taxon-name-part-type="genus" reg="Johora">Johora</tp:taxon-name-part>
                <tp:taxon-name-part taxon-name-part-type="species" reg="erici">erici</tp:taxon-name-part>
                <object-id xmlns:xlink="http://www.w3.org/1999/xlink" content-type="zoobank" xlink:type="simple">http://zoobank.org/881E59DF-ACD2-4E4B-91A1-F9CE77725965</object-id>
              </tp:taxon-name><tp:taxon-status xmlns:xlink="http://www.w3.org/1999/xlink" xlink:type="simple">sp. nov.</tp:taxon-status><xref ref-type="fig" rid="F1">Figures 1G</xref><xref ref-type="fig" rid="F2">, 2G</xref><xref ref-type="fig" rid="F3">, 3G</xref><xref ref-type="fig" rid="F4">, 4G</xref><xref ref-type="fig" rid="F5">, 5G</xref><xref ref-type="fig" rid="F7">, 7</xref><xref ref-type="fig" rid="F11">, 11</xref><xref ref-type="fig" rid="F12">, 12G</xref><xref ref-type="fig" rid="F13">, 13G</xref><xref ref-type="fig" rid="F14">, 14G</xref><tp:nomenclature-citation-list><tp:nomenclature-citation><tp:taxon-name>
                    <tp:taxon-name-part taxon-name-part-type="genus" reg="Johora">Johora</tp:taxon-name-part> <tp:taxon-name-part taxon-name-part-type="species" reg="tahanensis">tahanensis</tp:taxon-name-part></tp:taxon-name><comment>– Ng, 1995: 249 (part), fig. 1; <xref ref-type="bibr" rid="B30">Yeo et al. 2007</xref>: 257 (not <tp:taxon-name><tp:taxon-name-part taxon-name-part-type="genus" reg="Stoliczia">Stoliczia</tp:taxon-name-part> (<tp:taxon-name-part taxon-name-part-type="subgenus" reg="Johora">Johora</tp:taxon-name-part>) <tp:taxon-name-part taxon-name-part-type="species" reg="johorensis">johorensis</tp:taxon-name-part> <tp:taxon-name-part taxon-name-part-type="subspecies" reg="tahanensis">tahanensis</tp:taxon-name-part></tp:taxon-name> Bott, 1966).</comment></tp:nomenclature-citation></tp:nomenclature-citation-list></tp:nomenclature><tp:treatment-sec sec-type="material" id="SECID0EBFCI"><title>Material examined.</title><p><bold><italic>Holotype</italic></bold>: male (38.3 × 32.0 mm) (<named-content xmlns:xlink="http://www.w3.org/1999/xlink" content-type="dwc:institutional_code" xlink:type="simple">ZRC</named-content> 2020.0360), Tasek Temengor, south of Banding, Sungai Halong, Perak, colI. Lim KKP and Tan HH, 1–4 November 1993. <bold><italic>Paratypes</italic></bold>: 1 male (23.9 × 20.0 mm), 3 females (largest 32.8 × 26.9 mm) (<named-content xmlns:xlink="http://www.w3.org/1999/xlink" content-type="dwc:institutional_code" xlink:type="simple">ZRC</named-content> 1995.268), same data as holotype. Others: 1 male (41.2 × 33.8 mm) (<named-content xmlns:xlink="http://www.w3.org/1999/xlink" content-type="dwc:institutional_code" xlink:type="simple">ZRC</named-content> 1995.0269), in logged forest, Hutan Simpanan, Gunung Basor, Sungai Long, off Sungai Pergau, Jeli, Kelantan, 457 m a.s.l., coll. Davison GWH, August 1986.</p></tp:treatment-sec><tp:treatment-sec sec-type="diagnosis" id="SECID0EHGCI"><title>Diagnosis.</title><p>Adult carapace width to length ratio 1.20–1.22 (Figs <xref ref-type="fig" rid="F1">1G</xref>, <xref ref-type="fig" rid="F2">2G</xref>, <xref ref-type="fig" rid="F7">7A, B</xref>, <xref ref-type="fig" rid="F12">12G</xref>); dorsal surface gently convex in frontal view, not inflated (Figs <xref ref-type="fig" rid="F3">3G</xref>, <xref ref-type="fig" rid="F7">7C</xref>); frontal margin sinuous (Figs <xref ref-type="fig" rid="F2">2G</xref>, <xref ref-type="fig" rid="F7">7B</xref>); suborbital, pterygostomial and sub-branchial regions rugose, pterygostomial region covered with dense setae (Figs <xref ref-type="fig" rid="F3">3G</xref>, <xref ref-type="fig" rid="F7">7C</xref>); epigastric cristae distinct, distinctly anterior to sharp postorbital cristae, postorbital cristae with lateral edges low, joining lateral margin through oblique striae (Figs <xref ref-type="fig" rid="F2">2G</xref>, <xref ref-type="fig" rid="F7">7B</xref>); external orbital tooth separated from epibranchial tooth by distinct cleft, epibranchial tooth sharp, distinct (Figs <xref ref-type="fig" rid="F2">2G</xref>, <xref ref-type="fig" rid="F7">7B</xref>); anterolateral margin distinctly convex (Figs <xref ref-type="fig" rid="F2">2G</xref>, <xref ref-type="fig" rid="F7">7B</xref>); posterolateral margin sinuous or with shallow median concavity, distinctly converging towards gently convex, entire posterior carapace margin (Figs <xref ref-type="fig" rid="F2">2G</xref>, <xref ref-type="fig" rid="F7">7B</xref>); posterior margin of epistome with triangular median triangle, lateral margin obliquely sloping (Figs <xref ref-type="fig" rid="F3">3G</xref>, <xref ref-type="fig" rid="F7">7C</xref>); outer surfaces of third maxillipeds with dense, long stiff setae; ischium subrectangular, with shallow median oblique groove (Figs <xref ref-type="fig" rid="F3">3G</xref>, <xref ref-type="fig" rid="F4">4G</xref>, <xref ref-type="fig" rid="F7">7C</xref>); ambulatory legs not elongate, length to width ratio of merus of fourth ambulatory leg 2.7–2.8 (Figs <xref ref-type="fig" rid="F1">1G</xref>, <xref ref-type="fig" rid="F7">7A</xref>, <xref ref-type="fig" rid="F12">12G</xref>); G1 subterminal segment gradually tapering from broad proximal part to slender distal part, without distinct shelf-like structure along gently concave outer margin; terminal segment gently curved outwards (from median part of sternum), ca. half length of subterminal segment, surfaces with short setae (Fig. <xref ref-type="fig" rid="F11">11A–C, E–G</xref>); G2 slightly longer than G1, distal segment long, about half length of basal segment (Fig. <xref ref-type="fig" rid="F11">11D, H</xref>). Female pleon ovate; somites 3–6 progressively narrower; telson semi-circular (Fig. <xref ref-type="fig" rid="F13">13G</xref>). Vulvae large, on anterior half of sternite 6, adjacent to suture with sternite 5, lateral sternal vulvar cover semi-circular (Fig. <xref ref-type="fig" rid="F14">14G</xref>).</p><fig id="F13" position="float" orientation="portrait"><object-id xmlns:xlink="http://www.w3.org/1999/xlink" content-type="doi" xlink:type="simple">10.3897/zookeys.994.56810.figure13</object-id><object-id xmlns:xlink="http://www.w3.org/1999/xlink" content-type="arpha" xlink:type="simple">2D9E165F-BCD0-5301-98F7-0B87AD43812C</object-id><label>Figure 13.</label><caption><p>Female pleon <bold>A</bold><italic><tp:taxon-name><tp:taxon-name-part taxon-name-part-type="genus" reg="Johora">Johora</tp:taxon-name-part> <tp:taxon-name-part taxon-name-part-type="species" reg="intermedia">intermedia</tp:taxon-name-part></tp:taxon-name></italic> Ng, 1986, female (17.9 × 14.7 mm) (<named-content xmlns:xlink="http://www.w3.org/1999/xlink" content-type="dwc:institutional_code" xlink:type="simple">ZRC</named-content> 2001.1002), Selangor <bold>B</bold><italic><tp:taxon-name><tp:taxon-name-part taxon-name-part-type="genus" reg="Johora">J.</tp:taxon-name-part> <tp:taxon-name-part taxon-name-part-type="species" reg="tahanensis">tahanensis</tp:taxon-name-part></tp:taxon-name></italic> (Bott, 1966), female (24.4 × 21.0 mm) (<named-content xmlns:xlink="http://www.w3.org/1999/xlink" content-type="dwc:institutional_code" xlink:type="simple">ZRC</named-content> 1984.6765), Pahang <bold>C</bold><italic><tp:taxon-name><tp:taxon-name-part taxon-name-part-type="genus" reg="Johora">J.</tp:taxon-name-part> <tp:taxon-name-part taxon-name-part-type="species" reg="thoi">thoi</tp:taxon-name-part></tp:taxon-name></italic> Ng, 1990, female (31.7 × 25.5 mm) (<named-content xmlns:xlink="http://www.w3.org/1999/xlink" content-type="dwc:institutional_code" xlink:type="simple">ZRC</named-content> 2001.1167), Terengganu <bold>D</bold><italic><tp:taxon-name><tp:taxon-name-part taxon-name-part-type="genus" reg="Johora">J.</tp:taxon-name-part> <tp:taxon-name-part taxon-name-part-type="species" reg="hoiseni">hoiseni</tp:taxon-name-part></tp:taxon-name></italic> Ng &amp; Takeda, 1992, paratype female (22.1 × 19.0 mm) (<named-content xmlns:xlink="http://www.w3.org/1999/xlink" content-type="dwc:institutional_code" xlink:type="simple">ZRC</named-content> 1984.6675), Kelantan <bold>E</bold><italic><tp:taxon-name><tp:taxon-name-part taxon-name-part-type="genus" reg="Johora">J.</tp:taxon-name-part> <tp:taxon-name-part taxon-name-part-type="species" reg="thaiana">thaiana</tp:taxon-name-part></tp:taxon-name></italic> Leelawathanagoon, Lheknim &amp; Ng, 2005, paratype female (21.0 × 17.4 mm) (<named-content xmlns:xlink="http://www.w3.org/1999/xlink" content-type="dwc:institutional_code" xlink:type="simple">ZRC</named-content> 2006.0053), Thailand <bold>F</bold><italic><tp:taxon-name><tp:taxon-name-part taxon-name-part-type="genus" reg="Johora">J.</tp:taxon-name-part> <tp:taxon-name-part taxon-name-part-type="species" reg="booliati">booliati</tp:taxon-name-part></tp:taxon-name></italic> sp. nov., paratype female (40.4 × 34.4 mm) (<named-content xmlns:xlink="http://www.w3.org/1999/xlink" content-type="dwc:institutional_code" xlink:type="simple">ZRC</named-content> 1995.270), Pahang <bold>G</bold><italic><tp:taxon-name><tp:taxon-name-part taxon-name-part-type="genus" reg="Johora">J.</tp:taxon-name-part> <tp:taxon-name-part taxon-name-part-type="species" reg="erici">erici</tp:taxon-name-part></tp:taxon-name></italic> sp. nov., paratype female (32.8 × 26.9 mm) (<named-content xmlns:xlink="http://www.w3.org/1999/xlink" content-type="dwc:institutional_code" xlink:type="simple">ZRC</named-content> 1995.268), Perak <bold>H</bold><italic><tp:taxon-name><tp:taxon-name-part taxon-name-part-type="genus" reg="Johora">J.</tp:taxon-name-part> <tp:taxon-name-part taxon-name-part-type="species" reg="michaeli">michaeli</tp:taxon-name-part></tp:taxon-name></italic> sp. nov., paratype female (29.9 × 25.0 mm) (<named-content xmlns:xlink="http://www.w3.org/1999/xlink" content-type="dwc:institutional_code" xlink:type="simple">ZRC</named-content> 2010.0047), Terengganu.</p></caption><graphic xmlns:xlink="http://www.w3.org/1999/xlink" xlink:href="zookeys-994-001-g013.jpg" position="float" orientation="portrait" xlink:type="simple" id="oo_476324.jpg"><uri content-type="original_file" xlink:type="simple">https://binary.pensoft.net/fig/476324</uri></graphic></fig></tp:treatment-sec><tp:treatment-sec sec-type="etymology" id="SECID0E1PCI"><title>Etymology.</title><p>The species is named after the first post-independence director of the National Museum of Singapore (the renamed Raffles Museum) (1967–1973), the late Eric Alfred. A very active freshwater ichthyologist, he collected many of the freshwater crabs in the museum. Eric was a good friend and provided wise counsel and help even years after he stepped down and took over the directorship of the Singapore Maritime Museum.</p></tp:treatment-sec><tp:treatment-sec sec-type="remarks" id="SECID0E6PCI"><title>Remarks.</title><p>Ng (1995: 250) commented that the G1 terminal segment of the males from Perak “seems to be somewhat longer and more slender” compared to typical <italic><tp:taxon-name><tp:taxon-name-part taxon-name-part-type="genus" reg="Johora">J.</tp:taxon-name-part> <tp:taxon-name-part taxon-name-part-type="species" reg="tahanensis">tahanensis</tp:taxon-name-part></tp:taxon-name></italic> but incorrectly attributed it to variation. The differences are actually consistent, and it is here recognised as a separate species, <italic><tp:taxon-name><tp:taxon-name-part taxon-name-part-type="genus" reg="Johora">J.</tp:taxon-name-part> <tp:taxon-name-part taxon-name-part-type="species" reg="erici">erici</tp:taxon-name-part></tp:taxon-name></italic> sp. nov. See remarks for <italic><tp:taxon-name><tp:taxon-name-part taxon-name-part-type="genus" reg="Johora">J.</tp:taxon-name-part> <tp:taxon-name-part taxon-name-part-type="species" reg="booliati">booliati</tp:taxon-name-part></tp:taxon-name></italic> sp. nov. for differences with allied taxa.</p></tp:treatment-sec><tp:treatment-sec sec-type="distribution" id="SECID0EGRCI"><title>Distribution.</title><p><italic><tp:taxon-name><tp:taxon-name-part taxon-name-part-type="genus" reg="Johora">Johora</tp:taxon-name-part> <tp:taxon-name-part taxon-name-part-type="species" reg="erici">erici</tp:taxon-name-part></tp:taxon-name></italic> sp. nov. is known thus far only from highland streams in northern Perak and Kelantan (Fig. <xref ref-type="fig" rid="F15">15</xref>).</p></tp:treatment-sec><tp:treatment-sec sec-type="Conservation" id="SECID0E2RCI"><title>Conservation.</title><p>The conservation status for <italic><tp:taxon-name><tp:taxon-name-part taxon-name-part-type="genus" reg="Johora">J.</tp:taxon-name-part> <tp:taxon-name-part taxon-name-part-type="species" reg="erici">erici</tp:taxon-name-part></tp:taxon-name></italic> is unclear as we have too few specimens, although it appears to have a relatively wide range in the mountains. It should be best categorised as data deficient for the time being (see <xref ref-type="bibr" rid="B3">Cumberlidge et al. 2009</xref>).</p></tp:treatment-sec><tp:treatment-sec><!--Section generated to contain objects referenced in tp:taxon-treatment.--><fig id="F1" position="float" orientation="portrait"><object-id xmlns:xlink="http://www.w3.org/1999/xlink" content-type="doi" xlink:type="simple">10.3897/zookeys.994.56810.figure1</object-id><object-id xmlns:xlink="http://www.w3.org/1999/xlink" content-type="arpha" xlink:type="simple">0B404637-4762-5BD5-B254-B499001488A0</object-id><label>Figure 1.</label><caption><p>Overall dorsal view <bold>A</bold><italic><tp:taxon-name><tp:taxon-name-part taxon-name-part-type="genus" reg="Johora">Johora</tp:taxon-name-part> <tp:taxon-name-part taxon-name-part-type="species" reg="intermedia">intermedia</tp:taxon-name-part></tp:taxon-name></italic> Ng, 1986, holotype male (19.8 × 15.1 mm) (<named-content xmlns:xlink="http://www.w3.org/1999/xlink" content-type="dwc:institutional_code" xlink:type="simple">ZRC</named-content> 1984.6529), Pahang <bold>B</bold><italic><tp:taxon-name><tp:taxon-name-part taxon-name-part-type="genus" reg="Johora">J.</tp:taxon-name-part> <tp:taxon-name-part taxon-name-part-type="species" reg="tahanensis">tahanensis</tp:taxon-name-part></tp:taxon-name></italic> (Bott, 1966), male (30.7 × 25.5 mm) (<named-content xmlns:xlink="http://www.w3.org/1999/xlink" content-type="dwc:institutional_code" xlink:type="simple">ZRC</named-content> 1984.6795), Pahang <bold>C</bold><italic><tp:taxon-name><tp:taxon-name-part taxon-name-part-type="genus" reg="Johora">J.</tp:taxon-name-part> <tp:taxon-name-part taxon-name-part-type="species" reg="thoi">thoi</tp:taxon-name-part></tp:taxon-name></italic> Ng, 1990, holotype male (41.2 × 33.3 mm) (<named-content xmlns:xlink="http://www.w3.org/1999/xlink" content-type="dwc:institutional_code" xlink:type="simple">ZRC</named-content> 1989.2249), Terengganu <bold>D</bold><italic><tp:taxon-name><tp:taxon-name-part taxon-name-part-type="genus" reg="Johora">J.</tp:taxon-name-part> <tp:taxon-name-part taxon-name-part-type="species" reg="hoiseni">hoiseni</tp:taxon-name-part></tp:taxon-name></italic> Ng &amp; Takeda, 1992, holotype male (25.1 × 21.1 mm) (<named-content xmlns:xlink="http://www.w3.org/1999/xlink" content-type="dwc:institutional_code" xlink:type="simple">ZRC</named-content> 1984.6673), Kelantan <bold>E</bold><italic><tp:taxon-name><tp:taxon-name-part taxon-name-part-type="genus" reg="Johora">J.</tp:taxon-name-part> <tp:taxon-name-part taxon-name-part-type="species" reg="thaiana">thaiana</tp:taxon-name-part></tp:taxon-name></italic> Leelawathanagoon, Lheknim &amp; Ng, 2005, paratype male (22.2 × 18.6 mm) (<named-content xmlns:xlink="http://www.w3.org/1999/xlink" content-type="dwc:institutional_code" xlink:type="simple">ZRC</named-content> 2006.0052), Thailand <bold>F</bold><italic><tp:taxon-name><tp:taxon-name-part taxon-name-part-type="genus" reg="Johora">J.</tp:taxon-name-part> <tp:taxon-name-part taxon-name-part-type="species" reg="booliati">booliati</tp:taxon-name-part></tp:taxon-name></italic> sp. nov., holotype male (34.6 × 30.0 mm) (<named-content xmlns:xlink="http://www.w3.org/1999/xlink" content-type="dwc:institutional_code" xlink:type="simple">ZRC</named-content> 2020.0072), Pahang <bold>G</bold><italic><tp:taxon-name><tp:taxon-name-part taxon-name-part-type="genus" reg="Johora">J.</tp:taxon-name-part> <tp:taxon-name-part taxon-name-part-type="species" reg="erici">erici</tp:taxon-name-part></tp:taxon-name></italic> sp. nov., holotype male (38.3 × 32.0 mm) (<named-content xmlns:xlink="http://www.w3.org/1999/xlink" content-type="dwc:institutional_code" xlink:type="simple">ZRC</named-content> 2020.0360), Perak <bold>H</bold><italic><tp:taxon-name><tp:taxon-name-part taxon-name-part-type="genus" reg="Johora">J.</tp:taxon-name-part> <tp:taxon-name-part taxon-name-part-type="species" reg="michaeli">michaeli</tp:taxon-name-part></tp:taxon-name></italic> sp. nov., holotype male (22.7 × 19.2 mm) (<named-content xmlns:xlink="http://www.w3.org/1999/xlink" content-type="dwc:institutional_code" xlink:type="simple">ZRC</named-content> 2010.0047), Terengganu.</p></caption><graphic xmlns:xlink="http://www.w3.org/1999/xlink" xlink:href="zookeys-994-001-g001.jpg" position="float" orientation="portrait" xlink:type="simple" id="oo_476312.jpg"><uri content-type="original_file" xlink:type="simple">https://binary.pensoft.net/fig/476312</uri></graphic></fig><fig id="F2" position="float" orientation="portrait"><object-id xmlns:xlink="http://www.w3.org/1999/xlink" content-type="doi" xlink:type="simple">10.3897/zookeys.994.56810.figure2</object-id><object-id xmlns:xlink="http://www.w3.org/1999/xlink" content-type="arpha" xlink:type="simple">2100EF06-0544-5297-AD07-829882B33F5D</object-id><label>Figure 2.</label><caption><p>Dorsal view of carapace <bold>A</bold><italic><tp:taxon-name><tp:taxon-name-part taxon-name-part-type="genus" reg="Johora">Johora</tp:taxon-name-part> <tp:taxon-name-part taxon-name-part-type="species" reg="intermedia">intermedia</tp:taxon-name-part></tp:taxon-name></italic> Ng, 1986, holotype male (19.8 × 15.1 mm) (<named-content xmlns:xlink="http://www.w3.org/1999/xlink" content-type="dwc:institutional_code" xlink:type="simple">ZRC</named-content> 1984.6529), Pahang <bold>B</bold><italic><tp:taxon-name><tp:taxon-name-part taxon-name-part-type="genus" reg="Johora">J.</tp:taxon-name-part> <tp:taxon-name-part taxon-name-part-type="species" reg="tahanensis">tahanensis</tp:taxon-name-part></tp:taxon-name></italic> (Bott, 1966), male (30.7 × 25.5 mm) (<named-content xmlns:xlink="http://www.w3.org/1999/xlink" content-type="dwc:institutional_code" xlink:type="simple">ZRC</named-content> 1984.6795), Pahang <bold>C</bold><italic><tp:taxon-name><tp:taxon-name-part taxon-name-part-type="genus" reg="Johora">J.</tp:taxon-name-part> <tp:taxon-name-part taxon-name-part-type="species" reg="thoi">thoi</tp:taxon-name-part></tp:taxon-name></italic> Ng, 1990, holotype male (41.2 × 33.3 mm) (<named-content xmlns:xlink="http://www.w3.org/1999/xlink" content-type="dwc:institutional_code" xlink:type="simple">ZRC</named-content> 1989.2249) Terengganu <bold>D</bold><italic><tp:taxon-name><tp:taxon-name-part taxon-name-part-type="genus" reg="Johora">J.</tp:taxon-name-part> <tp:taxon-name-part taxon-name-part-type="species" reg="hoiseni">hoiseni</tp:taxon-name-part></tp:taxon-name></italic> Ng &amp; Takeda, 1992, holotype male (25.1 × 21.1 mm) (<named-content xmlns:xlink="http://www.w3.org/1999/xlink" content-type="dwc:institutional_code" xlink:type="simple">ZRC</named-content> 1984.6673), Kelantan <bold>E</bold><italic><tp:taxon-name><tp:taxon-name-part taxon-name-part-type="genus" reg="Johora">J.</tp:taxon-name-part> <tp:taxon-name-part taxon-name-part-type="species" reg="thaiana">thaiana</tp:taxon-name-part></tp:taxon-name></italic> Leelawathanagoon, Lheknim &amp; Ng, 2005, paratype male (22.2 × 18.6 mm) (<named-content xmlns:xlink="http://www.w3.org/1999/xlink" content-type="dwc:institutional_code" xlink:type="simple">ZRC</named-content> 2006.0052), Thailand <bold>F</bold><italic><tp:taxon-name><tp:taxon-name-part taxon-name-part-type="genus" reg="Johora">J.</tp:taxon-name-part> <tp:taxon-name-part taxon-name-part-type="species" reg="booliati">booliati</tp:taxon-name-part></tp:taxon-name></italic> sp. nov., holotype male (34.6 × 30.0 mm) (<named-content xmlns:xlink="http://www.w3.org/1999/xlink" content-type="dwc:institutional_code" xlink:type="simple">ZRC</named-content> 2020.0072), Pahang <bold>G</bold><italic><tp:taxon-name><tp:taxon-name-part taxon-name-part-type="genus" reg="Johora">J.</tp:taxon-name-part> <tp:taxon-name-part taxon-name-part-type="species" reg="erici">erici</tp:taxon-name-part></tp:taxon-name></italic> sp. nov., holotype male (38.3 × 32.0 mm) (<named-content xmlns:xlink="http://www.w3.org/1999/xlink" content-type="dwc:institutional_code" xlink:type="simple">ZRC</named-content> 2020.0360), Perak <bold>H</bold><italic><tp:taxon-name><tp:taxon-name-part taxon-name-part-type="genus" reg="Johora">J.</tp:taxon-name-part> <tp:taxon-name-part taxon-name-part-type="species" reg="michaeli">michaeli</tp:taxon-name-part></tp:taxon-name></italic> sp. nov., holotype male (22.7 × 19.2 mm) (<named-content xmlns:xlink="http://www.w3.org/1999/xlink" content-type="dwc:institutional_code" xlink:type="simple">ZRC</named-content> 2010.0047), Terengganu.</p></caption><graphic xmlns:xlink="http://www.w3.org/1999/xlink" xlink:href="zookeys-994-001-g002.jpg" position="float" orientation="portrait" xlink:type="simple" id="oo_476313.jpg"><uri content-type="original_file" xlink:type="simple">https://binary.pensoft.net/fig/476313</uri></graphic></fig><fig id="F3" position="float" orientation="portrait"><object-id xmlns:xlink="http://www.w3.org/1999/xlink" content-type="doi" xlink:type="simple">10.3897/zookeys.994.56810.figure3</object-id><object-id xmlns:xlink="http://www.w3.org/1999/xlink" content-type="arpha" xlink:type="simple">FE2983E1-62A8-5AC3-B0E6-42D132BE9B68</object-id><label>Figure 3.</label><caption><p>Frontal view of cephalothorax <bold>A</bold><italic><tp:taxon-name><tp:taxon-name-part taxon-name-part-type="genus" reg="Johora">Johora</tp:taxon-name-part> <tp:taxon-name-part taxon-name-part-type="species" reg="intermedia">intermedia</tp:taxon-name-part></tp:taxon-name></italic> Ng, 1986, holotype male (19.8 × 15.1 mm) (<named-content xmlns:xlink="http://www.w3.org/1999/xlink" content-type="dwc:institutional_code" xlink:type="simple">ZRC</named-content> 1984.6529), Pahang <bold>B</bold><italic><tp:taxon-name><tp:taxon-name-part taxon-name-part-type="genus" reg="Johora">J.</tp:taxon-name-part> <tp:taxon-name-part taxon-name-part-type="species" reg="tahanensis">tahanensis</tp:taxon-name-part></tp:taxon-name></italic> (Bott, 1966), male (30.7 × 25.5 mm) (<named-content xmlns:xlink="http://www.w3.org/1999/xlink" content-type="dwc:institutional_code" xlink:type="simple">ZRC</named-content> 1984.6795), Pahang <bold>C</bold><italic><tp:taxon-name><tp:taxon-name-part taxon-name-part-type="genus" reg="Johora">J.</tp:taxon-name-part> <tp:taxon-name-part taxon-name-part-type="species" reg="thoi">thoi</tp:taxon-name-part></tp:taxon-name></italic> Ng, 1990, holotype male (41.2 × 33.3 mm) (<named-content xmlns:xlink="http://www.w3.org/1999/xlink" content-type="dwc:institutional_code" xlink:type="simple">ZRC</named-content> 1989.2249), Terengganu <bold>D</bold><italic><tp:taxon-name><tp:taxon-name-part taxon-name-part-type="genus" reg="Johora">J.</tp:taxon-name-part> <tp:taxon-name-part taxon-name-part-type="species" reg="hoiseni">hoiseni</tp:taxon-name-part></tp:taxon-name></italic> Ng &amp; Takeda, 1992, holotype male (25.1 × 21.1 mm) (<named-content xmlns:xlink="http://www.w3.org/1999/xlink" content-type="dwc:institutional_code" xlink:type="simple">ZRC</named-content> 1984.6673), Kelantan <bold>E</bold><italic><tp:taxon-name><tp:taxon-name-part taxon-name-part-type="genus" reg="Johora">J.</tp:taxon-name-part> <tp:taxon-name-part taxon-name-part-type="species" reg="thaiana">thaiana</tp:taxon-name-part></tp:taxon-name></italic> Leelawathanagoon, Lheknim &amp; Ng, 2005, paratype male (22.2 × 18.6 mm) (<named-content xmlns:xlink="http://www.w3.org/1999/xlink" content-type="dwc:institutional_code" xlink:type="simple">ZRC</named-content> 2006.0052), Thailand <bold>F</bold><italic><tp:taxon-name><tp:taxon-name-part taxon-name-part-type="genus" reg="Johora">J.</tp:taxon-name-part> <tp:taxon-name-part taxon-name-part-type="species" reg="booliati">booliati</tp:taxon-name-part></tp:taxon-name></italic> sp. nov., holotype male (34.6 × 30.0 mm) (<named-content xmlns:xlink="http://www.w3.org/1999/xlink" content-type="dwc:institutional_code" xlink:type="simple">ZRC</named-content> 2020.0072), Pahang <bold>G</bold><italic><tp:taxon-name><tp:taxon-name-part taxon-name-part-type="genus" reg="Johora">J.</tp:taxon-name-part> <tp:taxon-name-part taxon-name-part-type="species" reg="erici">erici</tp:taxon-name-part></tp:taxon-name></italic> sp. nov., holotype male (38.3 × 32.0 mm) (<named-content xmlns:xlink="http://www.w3.org/1999/xlink" content-type="dwc:institutional_code" xlink:type="simple">ZRC</named-content> 2020.0360), Perak <bold>H</bold><italic><tp:taxon-name><tp:taxon-name-part taxon-name-part-type="genus" reg="Johora">J.</tp:taxon-name-part> <tp:taxon-name-part taxon-name-part-type="species" reg="michaeli">michaeli</tp:taxon-name-part></tp:taxon-name></italic> sp. nov., holotype male (22.7 × 19.2 mm) (<named-content xmlns:xlink="http://www.w3.org/1999/xlink" content-type="dwc:institutional_code" xlink:type="simple">ZRC</named-content> 2010.0047), Terengganu.</p></caption><graphic xmlns:xlink="http://www.w3.org/1999/xlink" xlink:href="zookeys-994-001-g003.jpg" position="float" orientation="portrait" xlink:type="simple" id="oo_476314.jpg"><uri content-type="original_file" xlink:type="simple">https://binary.pensoft.net/fig/476314</uri></graphic></fig><fig id="F4" position="float" orientation="portrait"><object-id xmlns:xlink="http://www.w3.org/1999/xlink" content-type="doi" xlink:type="simple">10.3897/zookeys.994.56810.figure4</object-id><object-id xmlns:xlink="http://www.w3.org/1999/xlink" content-type="arpha" xlink:type="simple">7C124B93-94FB-5BE5-B233-A3685EA0F6AB</object-id><label>Figure 4.</label><caption><p>Left third maxilliped <bold>A</bold><italic><tp:taxon-name><tp:taxon-name-part taxon-name-part-type="genus" reg="Johora">Johora</tp:taxon-name-part> <tp:taxon-name-part taxon-name-part-type="species" reg="intermedia">intermedia</tp:taxon-name-part></tp:taxon-name></italic> Ng, 1986, holotype male (19.8 × 15.1 mm) (<named-content xmlns:xlink="http://www.w3.org/1999/xlink" content-type="dwc:institutional_code" xlink:type="simple">ZRC</named-content> 1984.6529), Pahang <bold>B</bold><italic><tp:taxon-name><tp:taxon-name-part taxon-name-part-type="genus" reg="Johora">J.</tp:taxon-name-part> <tp:taxon-name-part taxon-name-part-type="species" reg="tahanensis">tahanensis</tp:taxon-name-part></tp:taxon-name></italic> (Bott, 1966), male (30.7 × 25.5 mm) (<named-content xmlns:xlink="http://www.w3.org/1999/xlink" content-type="dwc:institutional_code" xlink:type="simple">ZRC</named-content> 1984.6795), Pahang <bold>C</bold><italic><tp:taxon-name><tp:taxon-name-part taxon-name-part-type="genus" reg="Johora">J.</tp:taxon-name-part> <tp:taxon-name-part taxon-name-part-type="species" reg="thoi">thoi</tp:taxon-name-part></tp:taxon-name></italic> Ng, 1990, holotype male (41.2 × 33.3 mm) (<named-content xmlns:xlink="http://www.w3.org/1999/xlink" content-type="dwc:institutional_code" xlink:type="simple">ZRC</named-content> 1989.2249), Terengganu <bold>D</bold><italic><tp:taxon-name><tp:taxon-name-part taxon-name-part-type="genus" reg="Johora">J.</tp:taxon-name-part> <tp:taxon-name-part taxon-name-part-type="species" reg="hoiseni">hoiseni</tp:taxon-name-part></tp:taxon-name></italic> Ng &amp; Takeda, 1992, holotype male (25.1 × 21.1 mm) (<named-content xmlns:xlink="http://www.w3.org/1999/xlink" content-type="dwc:institutional_code" xlink:type="simple">ZRC</named-content> 1984.6673), Kelantan <bold>E</bold><italic><tp:taxon-name><tp:taxon-name-part taxon-name-part-type="genus" reg="Johora">J.</tp:taxon-name-part> <tp:taxon-name-part taxon-name-part-type="species" reg="thaiana">thaiana</tp:taxon-name-part></tp:taxon-name></italic> Leelawathanagoon, Lheknim &amp; Ng, 2005, paratype male (22.2 × 18.6 mm) (<named-content xmlns:xlink="http://www.w3.org/1999/xlink" content-type="dwc:institutional_code" xlink:type="simple">ZRC</named-content> 2006.0052), Thailand <bold>F</bold><italic><tp:taxon-name><tp:taxon-name-part taxon-name-part-type="genus" reg="Johora">J.</tp:taxon-name-part> <tp:taxon-name-part taxon-name-part-type="species" reg="booliati">booliati</tp:taxon-name-part></tp:taxon-name></italic> sp. nov., holotype male (34.6 × 30.0 mm) (<named-content xmlns:xlink="http://www.w3.org/1999/xlink" content-type="dwc:institutional_code" xlink:type="simple">ZRC</named-content> 2020.0072), Pahang <bold>G</bold><italic><tp:taxon-name><tp:taxon-name-part taxon-name-part-type="genus" reg="Johora">J.</tp:taxon-name-part> <tp:taxon-name-part taxon-name-part-type="species" reg="erici">erici</tp:taxon-name-part></tp:taxon-name></italic> sp. nov., holotype male (38.3 × 32.0 mm) (<named-content xmlns:xlink="http://www.w3.org/1999/xlink" content-type="dwc:institutional_code" xlink:type="simple">ZRC</named-content> 2020.0360), Perak <bold>H</bold><italic><tp:taxon-name><tp:taxon-name-part taxon-name-part-type="genus" reg="Johora">J.</tp:taxon-name-part> <tp:taxon-name-part taxon-name-part-type="species" reg="michaeli">michaeli</tp:taxon-name-part></tp:taxon-name></italic> sp. nov., holotype male (22.7 × 19.2 mm) (<named-content xmlns:xlink="http://www.w3.org/1999/xlink" content-type="dwc:institutional_code" xlink:type="simple">ZRC</named-content> 2010.0047), Terengganu.</p></caption><graphic xmlns:xlink="http://www.w3.org/1999/xlink" xlink:href="zookeys-994-001-g004.jpg" position="float" orientation="portrait" xlink:type="simple" id="oo_476315.jpg"><uri content-type="original_file" xlink:type="simple">https://binary.pensoft.net/fig/476315</uri></graphic></fig><fig id="F5" position="float" orientation="portrait"><object-id xmlns:xlink="http://www.w3.org/1999/xlink" content-type="doi" xlink:type="simple">10.3897/zookeys.994.56810.figure5</object-id><object-id xmlns:xlink="http://www.w3.org/1999/xlink" content-type="arpha" xlink:type="simple">083DFD2E-BC32-5DDA-8804-64F8FC13C91E</object-id><label>Figure 5.</label><caption><p>Anterior thoracic sternum and pleon <bold>A</bold><italic><tp:taxon-name><tp:taxon-name-part taxon-name-part-type="genus" reg="Johora">Johora</tp:taxon-name-part> <tp:taxon-name-part taxon-name-part-type="species" reg="intermedia">intermedia</tp:taxon-name-part></tp:taxon-name></italic> Ng, 1986, holotype male (19.8 × 15.1 mm) (<named-content xmlns:xlink="http://www.w3.org/1999/xlink" content-type="dwc:institutional_code" xlink:type="simple">ZRC</named-content> 1984.6529), Pahang <bold>B</bold><italic><tp:taxon-name><tp:taxon-name-part taxon-name-part-type="genus" reg="Johora">J.</tp:taxon-name-part> <tp:taxon-name-part taxon-name-part-type="species" reg="tahanensis">tahanensis</tp:taxon-name-part></tp:taxon-name></italic> (Bott, 1966), male (30.7 × 25.5 mm) (<named-content xmlns:xlink="http://www.w3.org/1999/xlink" content-type="dwc:institutional_code" xlink:type="simple">ZRC</named-content> 1984.6795), Pahang <bold>C</bold><italic><tp:taxon-name><tp:taxon-name-part taxon-name-part-type="genus" reg="Johora">J.</tp:taxon-name-part> <tp:taxon-name-part taxon-name-part-type="species" reg="thoi">thoi</tp:taxon-name-part></tp:taxon-name></italic> Ng, 1990, holotype male (41.2 × 33.3 mm) (<named-content xmlns:xlink="http://www.w3.org/1999/xlink" content-type="dwc:institutional_code" xlink:type="simple">ZRC</named-content> 1989.2249), Terengganu <bold>D</bold><italic><tp:taxon-name><tp:taxon-name-part taxon-name-part-type="genus" reg="Johora">J.</tp:taxon-name-part> <tp:taxon-name-part taxon-name-part-type="species" reg="hoiseni">hoiseni</tp:taxon-name-part></tp:taxon-name></italic> Ng &amp; Takeda, 1992, holotype male (25.1 × 21.1 mm) (<named-content xmlns:xlink="http://www.w3.org/1999/xlink" content-type="dwc:institutional_code" xlink:type="simple">ZRC</named-content> 1984.6673), Kelantan <bold>E</bold><italic><tp:taxon-name><tp:taxon-name-part taxon-name-part-type="genus" reg="Johora">J.</tp:taxon-name-part> <tp:taxon-name-part taxon-name-part-type="species" reg="thaiana">thaiana</tp:taxon-name-part></tp:taxon-name></italic> Leelawathanagoon, Lheknim &amp; Ng, 2005, paratype male (22.2 × 18.6 mm) (<named-content xmlns:xlink="http://www.w3.org/1999/xlink" content-type="dwc:institutional_code" xlink:type="simple">ZRC</named-content> 2006.0052), Thailand <bold>F</bold><italic><tp:taxon-name><tp:taxon-name-part taxon-name-part-type="genus" reg="Johora">J.</tp:taxon-name-part> <tp:taxon-name-part taxon-name-part-type="species" reg="booliati">booliati</tp:taxon-name-part></tp:taxon-name></italic> sp. nov., holotype male (34.6 × 30.0 mm) (<named-content xmlns:xlink="http://www.w3.org/1999/xlink" content-type="dwc:institutional_code" xlink:type="simple">ZRC</named-content> 2020.0072), Pahang <bold>G</bold><italic><tp:taxon-name><tp:taxon-name-part taxon-name-part-type="genus" reg="Johora">J.</tp:taxon-name-part> <tp:taxon-name-part taxon-name-part-type="species" reg="erici">erici</tp:taxon-name-part></tp:taxon-name></italic> sp. nov., holotype male (38.3 × 32.0 mm) (<named-content xmlns:xlink="http://www.w3.org/1999/xlink" content-type="dwc:institutional_code" xlink:type="simple">ZRC</named-content> 2020.0360), Perak <bold>H</bold><italic><tp:taxon-name><tp:taxon-name-part taxon-name-part-type="genus" reg="Johora">J.</tp:taxon-name-part> <tp:taxon-name-part taxon-name-part-type="species" reg="michaeli">michaeli</tp:taxon-name-part></tp:taxon-name></italic> sp. nov., holotype male (22.7 × 19.2 mm) (<named-content xmlns:xlink="http://www.w3.org/1999/xlink" content-type="dwc:institutional_code" xlink:type="simple">ZRC</named-content> 2010.0047), Terengganu.</p></caption><graphic xmlns:xlink="http://www.w3.org/1999/xlink" xlink:href="zookeys-994-001-g005.jpg" position="float" orientation="portrait" xlink:type="simple" id="oo_476316.jpg"><uri content-type="original_file" xlink:type="simple">https://binary.pensoft.net/fig/476316</uri></graphic></fig><fig id="F7" position="float" orientation="portrait"><object-id xmlns:xlink="http://www.w3.org/1999/xlink" content-type="doi" xlink:type="simple">10.3897/zookeys.994.56810.figure7</object-id><object-id xmlns:xlink="http://www.w3.org/1999/xlink" content-type="arpha" xlink:type="simple">D8510A6D-24B4-5EB2-B114-30D7EF3E53F6</object-id><label>Figure 7.</label><caption><p><italic><tp:taxon-name><tp:taxon-name-part taxon-name-part-type="genus" reg="Johora">Johora</tp:taxon-name-part> <tp:taxon-name-part taxon-name-part-type="species" reg="erici">erici</tp:taxon-name-part></tp:taxon-name></italic> sp. nov., male (41.2 × 33.8 mm) (<named-content xmlns:xlink="http://www.w3.org/1999/xlink" content-type="dwc:institutional_code" xlink:type="simple">ZRC</named-content> 1995.0269), Kelantan <bold>A</bold> overall dorsal view <bold>B</bold> dorsal view of carapace <bold>C</bold> frontal view of cephalothorax <bold>D</bold> anterior thoracic sternum and pleon.</p></caption><graphic xmlns:xlink="http://www.w3.org/1999/xlink" xlink:href="zookeys-994-001-g007.jpg" position="float" orientation="portrait" xlink:type="simple" id="oo_476318.jpg"><uri content-type="original_file" xlink:type="simple">https://binary.pensoft.net/fig/476318</uri></graphic></fig><fig id="F11" position="float" orientation="portrait"><object-id xmlns:xlink="http://www.w3.org/1999/xlink" content-type="doi" xlink:type="simple">10.3897/zookeys.994.56810.figure11</object-id><object-id xmlns:xlink="http://www.w3.org/1999/xlink" content-type="arpha" xlink:type="simple">8B644379-640A-54BA-94E4-7B3590B09B14</object-id><label>Figure 11.</label><caption><p><bold>A–D</bold><italic><tp:taxon-name><tp:taxon-name-part taxon-name-part-type="genus" reg="Johora">Johora</tp:taxon-name-part> <tp:taxon-name-part taxon-name-part-type="species" reg="erici">erici</tp:taxon-name-part></tp:taxon-name></italic> sp. nov., holotype male (38.3 × 32.0 mm) (<named-content xmlns:xlink="http://www.w3.org/1999/xlink" content-type="dwc:institutional_code" xlink:type="simple">ZRC</named-content> 2020.0360), Perak <bold>E–H</bold><italic><tp:taxon-name><tp:taxon-name-part taxon-name-part-type="genus" reg="Johora">J.</tp:taxon-name-part> <tp:taxon-name-part taxon-name-part-type="species" reg="erici">erici</tp:taxon-name-part></tp:taxon-name></italic> sp. nov., male (41.2 × 33.8 mm) (<named-content xmlns:xlink="http://www.w3.org/1999/xlink" content-type="dwc:institutional_code" xlink:type="simple">ZRC</named-content> 1995.0269), Kelantan <bold>A, E</bold> left G1 (ventral view) <bold>B, F</bold> distal part of left G1 (ventral view) <bold>C, G</bold> distal part of left G1 (dorsal view) <bold>D, H</bold> left G2 (ventral view). Scale bars: 1.0 mm (<bold>A, D, E, H</bold>); 0.5 mm (<bold>B, C, F, G</bold>).</p></caption><graphic xmlns:xlink="http://www.w3.org/1999/xlink" xlink:href="zookeys-994-001-g011.jpg" position="float" orientation="portrait" xlink:type="simple" id="oo_476322.jpg"><uri content-type="original_file" xlink:type="simple">https://binary.pensoft.net/fig/476322</uri></graphic></fig><fig id="F12" position="float" orientation="portrait"><object-id xmlns:xlink="http://www.w3.org/1999/xlink" content-type="doi" xlink:type="simple">10.3897/zookeys.994.56810.figure12</object-id><object-id xmlns:xlink="http://www.w3.org/1999/xlink" content-type="arpha" xlink:type="simple">4E2CDE5E-8653-5F90-839E-B9AE3ED50429</object-id><label>Figure 12.</label><caption><p>Overall dorsal view <bold>A</bold><italic><tp:taxon-name><tp:taxon-name-part taxon-name-part-type="genus" reg="Johora">Johora</tp:taxon-name-part> <tp:taxon-name-part taxon-name-part-type="species" reg="intermedia">intermedia</tp:taxon-name-part></tp:taxon-name></italic> Ng, 1986, female (17.9 × 14.7 mm) (<named-content xmlns:xlink="http://www.w3.org/1999/xlink" content-type="dwc:institutional_code" xlink:type="simple">ZRC</named-content> 2001.1002), Selangor <bold>B</bold><italic><tp:taxon-name><tp:taxon-name-part taxon-name-part-type="genus" reg="Johora">J.</tp:taxon-name-part> <tp:taxon-name-part taxon-name-part-type="species" reg="tahanensis">tahanensis</tp:taxon-name-part></tp:taxon-name></italic> (Bott, 1966), female (24.4 × 21.0 mm) (<named-content xmlns:xlink="http://www.w3.org/1999/xlink" content-type="dwc:institutional_code" xlink:type="simple">ZRC</named-content> 1984.6765), Pahang <bold>C</bold><italic><tp:taxon-name><tp:taxon-name-part taxon-name-part-type="genus" reg="Johora">J.</tp:taxon-name-part> <tp:taxon-name-part taxon-name-part-type="species" reg="thoi">thoi</tp:taxon-name-part></tp:taxon-name></italic> Ng, 1990, female (31.7 × 25.5 mm) (<named-content xmlns:xlink="http://www.w3.org/1999/xlink" content-type="dwc:institutional_code" xlink:type="simple">ZRC</named-content> 2001.1167), Terengganu <bold>D</bold><italic><tp:taxon-name><tp:taxon-name-part taxon-name-part-type="genus" reg="Johora">J.</tp:taxon-name-part> <tp:taxon-name-part taxon-name-part-type="species" reg="hoiseni">hoiseni</tp:taxon-name-part></tp:taxon-name></italic> Ng &amp; Takeda, 1992, paratype female (22.1 × 19.0 mm) (<named-content xmlns:xlink="http://www.w3.org/1999/xlink" content-type="dwc:institutional_code" xlink:type="simple">ZRC</named-content> 1984.6675), Kelantan <bold>E</bold><italic><tp:taxon-name><tp:taxon-name-part taxon-name-part-type="genus" reg="Johora">J.</tp:taxon-name-part> <tp:taxon-name-part taxon-name-part-type="species" reg="thaiana">thaiana</tp:taxon-name-part></tp:taxon-name></italic> Leelawathanagoon, Lheknim &amp; Ng, 2005, paratype female (21.0 × 17.4 mm) (<named-content xmlns:xlink="http://www.w3.org/1999/xlink" content-type="dwc:institutional_code" xlink:type="simple">ZRC</named-content> 2006.0053), Thailand <bold>F</bold><italic><tp:taxon-name><tp:taxon-name-part taxon-name-part-type="genus" reg="Johora">J.</tp:taxon-name-part> <tp:taxon-name-part taxon-name-part-type="species" reg="booliati">booliati</tp:taxon-name-part></tp:taxon-name></italic> sp. nov., paratype female (40.4 × 34.4 mm) (<named-content xmlns:xlink="http://www.w3.org/1999/xlink" content-type="dwc:institutional_code" xlink:type="simple">ZRC</named-content> 1995.270), Pahang <bold>G</bold><italic><tp:taxon-name><tp:taxon-name-part taxon-name-part-type="genus" reg="Johora">J.</tp:taxon-name-part> <tp:taxon-name-part taxon-name-part-type="species" reg="erici">erici</tp:taxon-name-part></tp:taxon-name></italic> sp. nov., paratype female (32.8 × 26.9 mm) (<named-content xmlns:xlink="http://www.w3.org/1999/xlink" content-type="dwc:institutional_code" xlink:type="simple">ZRC</named-content> 1995.268), Perak <bold>H</bold><italic><tp:taxon-name><tp:taxon-name-part taxon-name-part-type="genus" reg="Johora">J.</tp:taxon-name-part> <tp:taxon-name-part taxon-name-part-type="species" reg="michaeli">michaeli</tp:taxon-name-part></tp:taxon-name></italic> sp. nov., paratype female (29.9 × 25.0 mm) (<named-content xmlns:xlink="http://www.w3.org/1999/xlink" content-type="dwc:institutional_code" xlink:type="simple">ZRC</named-content> 2010.0047), Terengganu.</p></caption><graphic xmlns:xlink="http://www.w3.org/1999/xlink" xlink:href="zookeys-994-001-g012.jpg" position="float" orientation="portrait" xlink:type="simple" id="oo_476323.jpg"><uri content-type="original_file" xlink:type="simple">https://binary.pensoft.net/fig/476323</uri></graphic></fig><fig id="F14" position="float" orientation="portrait"><object-id xmlns:xlink="http://www.w3.org/1999/xlink" content-type="doi" xlink:type="simple">10.3897/zookeys.994.56810.figure14</object-id><object-id xmlns:xlink="http://www.w3.org/1999/xlink" content-type="arpha" xlink:type="simple">A0A7968D-DCDB-5EDC-91FA-9BBB5CADF996</object-id><label>Figure 14.</label><caption><p>Sternopleonal cavity and vulvae <bold>A</bold><italic><tp:taxon-name><tp:taxon-name-part taxon-name-part-type="genus" reg="Johora">Johora</tp:taxon-name-part> <tp:taxon-name-part taxon-name-part-type="species" reg="intermedia">intermedia</tp:taxon-name-part></tp:taxon-name></italic> Ng, 1986, female (17.9 × 14.7 mm) (<named-content xmlns:xlink="http://www.w3.org/1999/xlink" content-type="dwc:institutional_code" xlink:type="simple">ZRC</named-content> 2001.1002), Selangor <bold>B</bold><italic><tp:taxon-name><tp:taxon-name-part taxon-name-part-type="genus" reg="Johora">J.</tp:taxon-name-part> <tp:taxon-name-part taxon-name-part-type="species" reg="tahanensis">tahanensis</tp:taxon-name-part></tp:taxon-name></italic> (Bott, 1966), female (24.4 × 21.0 mm) (<named-content xmlns:xlink="http://www.w3.org/1999/xlink" content-type="dwc:institutional_code" xlink:type="simple">ZRC</named-content> 1984.6765), Pahang <bold>C</bold><italic><tp:taxon-name><tp:taxon-name-part taxon-name-part-type="genus" reg="Johora">J.</tp:taxon-name-part> <tp:taxon-name-part taxon-name-part-type="species" reg="thoi">thoi</tp:taxon-name-part></tp:taxon-name></italic> Ng, 1990, female (31.7 × 25.5 mm) (<named-content xmlns:xlink="http://www.w3.org/1999/xlink" content-type="dwc:institutional_code" xlink:type="simple">ZRC</named-content> 2001.1167), Terengganu <bold>D</bold><italic><tp:taxon-name><tp:taxon-name-part taxon-name-part-type="genus" reg="Johora">J.</tp:taxon-name-part> <tp:taxon-name-part taxon-name-part-type="species" reg="hoiseni">hoiseni</tp:taxon-name-part></tp:taxon-name></italic> Ng &amp; Takeda, 1992, paratype female (22.1 × 19.0 mm) (<named-content xmlns:xlink="http://www.w3.org/1999/xlink" content-type="dwc:institutional_code" xlink:type="simple">ZRC</named-content> 1984.6675), Kelantan <bold>E</bold><italic><tp:taxon-name><tp:taxon-name-part taxon-name-part-type="genus" reg="Johora">J.</tp:taxon-name-part> <tp:taxon-name-part taxon-name-part-type="species" reg="thaiana">thaiana</tp:taxon-name-part></tp:taxon-name></italic> Leelawathanagoon, Lheknim &amp; Ng, 2005, paratype female (21.0 × 17.4 mm) (<named-content xmlns:xlink="http://www.w3.org/1999/xlink" content-type="dwc:institutional_code" xlink:type="simple">ZRC</named-content> 2006.0053), Thailand <bold>F</bold><italic><tp:taxon-name><tp:taxon-name-part taxon-name-part-type="genus" reg="Johora">J.</tp:taxon-name-part> <tp:taxon-name-part taxon-name-part-type="species" reg="booliati">booliati</tp:taxon-name-part></tp:taxon-name></italic> sp. nov., paratype female (40.4 × 34.4 mm) (<named-content xmlns:xlink="http://www.w3.org/1999/xlink" content-type="dwc:institutional_code" xlink:type="simple">ZRC</named-content> 1995.270), Pahang <bold>G</bold><italic><tp:taxon-name><tp:taxon-name-part taxon-name-part-type="genus" reg="Johora">J.</tp:taxon-name-part> <tp:taxon-name-part taxon-name-part-type="species" reg="erici">erici</tp:taxon-name-part></tp:taxon-name></italic> sp. nov., paratype female (32.8 × 26.9 mm) (<named-content xmlns:xlink="http://www.w3.org/1999/xlink" content-type="dwc:institutional_code" xlink:type="simple">ZRC</named-content> 1995.268), Perak <bold>H</bold><italic><tp:taxon-name><tp:taxon-name-part taxon-name-part-type="genus" reg="Johora">J.</tp:taxon-name-part> <tp:taxon-name-part taxon-name-part-type="species" reg="michaeli">michaeli</tp:taxon-name-part></tp:taxon-name></italic> sp. nov., paratype female (29.9 × 25.0 mm) (<named-content xmlns:xlink="http://www.w3.org/1999/xlink" content-type="dwc:institutional_code" xlink:type="simple">ZRC</named-content> 2010.0047), Terengganu.</p></caption><graphic xmlns:xlink="http://www.w3.org/1999/xlink" xlink:href="zookeys-994-001-g014.jpg" position="float" orientation="portrait" xlink:type="simple" id="oo_476325.jpg"><uri content-type="original_file" xlink:type="simple">https://binary.pensoft.net/fig/476325</uri></graphic></fig><fig id="F15" position="float" orientation="portrait"><object-id xmlns:xlink="http://www.w3.org/1999/xlink" content-type="doi" xlink:type="simple">10.3897/zookeys.994.56810.figure15</object-id><object-id xmlns:xlink="http://www.w3.org/1999/xlink" content-type="arpha" xlink:type="simple">C88D532B-10EA-52C6-8C4D-B14354C4ECB6</object-id><label>Figure 15.</label><caption><p>Distribution of species of the <italic><tp:taxon-name><tp:taxon-name-part taxon-name-part-type="genus" reg="Johora">Johora</tp:taxon-name-part> <tp:taxon-name-part taxon-name-part-type="species" reg="tahanensis">tahanensis</tp:taxon-name-part></tp:taxon-name></italic> species group <bold>1</bold><italic><tp:taxon-name><tp:taxon-name-part taxon-name-part-type="genus" reg="Johora">J.</tp:taxon-name-part> <tp:taxon-name-part taxon-name-part-type="species" reg="tahanensis">tahanensis</tp:taxon-name-part></tp:taxon-name></italic> (Bott, 1966) <bold>2</bold><italic><tp:taxon-name><tp:taxon-name-part taxon-name-part-type="genus" reg="Johora">J.</tp:taxon-name-part> <tp:taxon-name-part taxon-name-part-type="species" reg="thoi">thoi</tp:taxon-name-part></tp:taxon-name></italic> Ng, 1990 <bold>3</bold><italic><tp:taxon-name><tp:taxon-name-part taxon-name-part-type="genus" reg="Johora">J.</tp:taxon-name-part> <tp:taxon-name-part taxon-name-part-type="species" reg="hoiseni">hoiseni</tp:taxon-name-part></tp:taxon-name></italic> Ng &amp; Takeda, 1992 <bold>4</bold><italic><tp:taxon-name><tp:taxon-name-part taxon-name-part-type="genus" reg="Johora">J.</tp:taxon-name-part> <tp:taxon-name-part taxon-name-part-type="species" reg="thaiana">thaiana</tp:taxon-name-part></tp:taxon-name></italic> Leelawathanagoon, Lheknim &amp; Ng, 2005 <bold>5</bold><italic><tp:taxon-name><tp:taxon-name-part taxon-name-part-type="genus" reg="Johora">J.</tp:taxon-name-part> <tp:taxon-name-part taxon-name-part-type="species" reg="booliati">booliati</tp:taxon-name-part></tp:taxon-name></italic> sp. nov. <bold>6</bold><italic><tp:taxon-name><tp:taxon-name-part taxon-name-part-type="genus" reg="Johora">J.</tp:taxon-name-part> <tp:taxon-name-part taxon-name-part-type="species" reg="erici">erici</tp:taxon-name-part></tp:taxon-name></italic> sp. nov. <bold>7</bold><italic><tp:taxon-name><tp:taxon-name-part taxon-name-part-type="genus" reg="Johora">J.</tp:taxon-name-part> <tp:taxon-name-part taxon-name-part-type="species" reg="michaeli">michaeli</tp:taxon-name-part></tp:taxon-name></italic> sp. nov. Map data 2020 Google.</p></caption><graphic xmlns:xlink="http://www.w3.org/1999/xlink" xlink:href="zookeys-994-001-g015.jpg" position="float" orientation="portrait" xlink:type="simple" id="oo_476326.jpg"><uri content-type="original_file" xlink:type="simple">https://binary.pensoft.net/fig/476326</uri></graphic></fig></tp:treatment-sec><ref-list><ref id="B30"><mixed-citation xmlns:xlink="http://www.w3.org/1999/xlink" xlink:type="simple"><person-group><name name-style="western"><surname>Yeo</surname><given-names>DCJ</given-names></name><name name-style="western"><surname>Shih</surname><given-names>H-T</given-names></name><name name-style="western"><surname>Ng</surname><given-names>PKL</given-names></name></person-group> (<year>2007</year>) <article-title>Phylogeny and biogeography of the freshwater crab genus <italic><tp:taxon-name><tp:taxon-name-part taxon-name-part-type="genus">Johora</tp:taxon-name-part></tp:taxon-name></italic> (<tp:taxon-name><tp:taxon-name-part taxon-name-part-type="subphylum">Crustacea</tp:taxon-name-part></tp:taxon-name>: <tp:taxon-name><tp:taxon-name-part taxon-name-part-type="infraorder">Brachyura</tp:taxon-name-part></tp:taxon-name>: <tp:taxon-name><tp:taxon-name-part taxon-name-part-type="family">Potamidae</tp:taxon-name-part></tp:taxon-name>) from the Malay Peninsula, and the origins of its insular fauna.</article-title><source>Zoological Scripta</source><volume>36</volume>(<issue>3</issue>): <fpage>255</fpage>–<lpage>269</lpage>. <ext-link xlink:type="simple" ext-link-type="doi" xlink:href="10.1111/j.1463-6409.2007.00276.x">https://doi.org/10.1111/j.1463-6409.2007.00276.x</ext-link></mixed-citation></ref><ref id="B3"><mixed-citation xmlns:xlink="http://www.w3.org/1999/xlink" xlink:type="simple"><person-group><name name-style="western"><surname>Cumberlidge</surname><given-names>N</given-names></name><name name-style="western"><surname>Ng</surname><given-names>PKL</given-names></name><name name-style="western"><surname>Yeo</surname><given-names>DCJ</given-names></name><name name-style="western"><surname>Magalhães</surname><given-names>C</given-names></name><name name-style="western"><surname>Campos</surname><given-names>MR</given-names></name><name name-style="western"><surname>Alvarez</surname><given-names>F</given-names></name><name name-style="western"><surname>Naruse</surname><given-names>T</given-names></name><name name-style="western"><surname>Daniels</surname><given-names>SR</given-names></name><name name-style="western"><surname>Esser</surname><given-names>LJ</given-names></name><name name-style="western"><surname>Attipoe</surname><given-names>FYK</given-names></name><name name-style="western"><surname>Clotilde-Ba</surname><given-names>F-L</given-names></name><name name-style="western"><surname>Darwall</surname><given-names>W</given-names></name><name name-style="western"><surname>Mcivor</surname><given-names>A</given-names></name><name name-style="western"><surname>Collen</surname><given-names>B</given-names></name><name name-style="western"><surname>Ram</surname><given-names>M</given-names></name></person-group> (<year>2009</year>) <article-title>Freshwater crabs and the biodiversity crisis: importance, threats, status, and conservation challenges.</article-title><source>Biological Conservation</source><volume>142</volume>: <fpage>1665</fpage>–<lpage>1673</lpage>. <ext-link xlink:type="simple" ext-link-type="doi" xlink:href="10.1016/j.biocon.2009.02.038">https://doi.org/10.1016/j.biocon.2009.02.038</ext-link></mixed-citation></ref></ref-list></tp:taxon-treatment>
